# Supplementary material for: Body Composition and Metabolic Dysfunction Really Matter for the Achievement of Better Outcomes in High-Grade Serous Ovarian Cancer
Source: Cancers (Basel). 2023 Feb 10;15(4):1156. doi: 10.3390/cancers15041156 (PMC9953877; doi:10.3390/cancers15041156)
Supplement: Supplementary file 1 [file cancers-15-01156-s001.zip › cancers-2130992-supplementary/Suppl material cancers-2130992_version2/Suppl Tables 1-3 BC_HGSOC_Cuello_M_Cancers_new.xls]

## Sheet: Lisst of Ob&LipidMetab genes
Gene_ID	Gene name	Gene stable ID	Gene description
53947	A4GALT	ENSG00000128274	alpha 1,4-galactosyltransferase (P blood group) [Source:HGNC Symbol;Acc:HGNC:18149]
10347	ABCA7	ENSG00000064687	ATP binding cassette subfamily A member 7 [Source:HGNC Symbol;Acc:HGNC:37]
6833	ABCC8	ENSG00000006071	ATP binding cassette subfamily C member 8 [Source:HGNC Symbol;Acc:HGNC:59]
10060	ABCG5	ENSG00000138075	ATP binding cassette subfamily G member 5 [Source:HGNC Symbol;Acc:HGNC:13886]
64240	ACACB	ENSG00000076555	acetyl-CoA carboxylase beta [Source:HGNC Symbol;Acc:HGNC:85]
32	ACADVL	ENSG00000072778	acyl-CoA dehydrogenase very long chain [Source:HGNC Symbol;Acc:HGNC:92]
37	ACE	ENSG00000159640	angiotensin I converting enzyme [Source:HGNC Symbol;Acc:HGNC:2707]
1636	ACP1	ENSG00000143727	acid phosphatase 1 [Source:HGNC Symbol;Acc:HGNC:122]
52	ACSM3	ENSG00000005187	acyl-CoA synthetase medium chain family member 3 [Source:HGNC Symbol;Acc:HGNC:10522]
6296	ADA	ENSG00000196839	adenosine deaminase [Source:HGNC Symbol;Acc:HGNC:186]
8038	ADAM12	ENSG00000148848	ADAM metallopeptidase domain 12 [Source:HGNC Symbol;Acc:HGNC:190]
9510	ADAMTS1	ENSG00000154734	ADAM metallopeptidase with thrombospondin type 1 motif 1 [Source:HGNC Symbol;Acc:HGNC:217]
116	ADCYAP1	ENSG00000141433	adenylate cyclase activating polypeptide 1 [Source:HGNC Symbol;Acc:HGNC:241]
9370	ADIPOQ	ENSG00000181092	adiponectin, C1Q and collagen domain containing [Source:HGNC Symbol;Acc:HGNC:13633]
148	ADRA1A	ENSG00000120907	adrenoceptor alpha 1A [Source:HGNC Symbol;Acc:HGNC:277]
147	ADRA1B	ENSG00000170214	adrenoceptor alpha 1B [Source:HGNC Symbol;Acc:HGNC:278]
151	ADRA2B	ENSG00000274286	adrenoceptor alpha 2B [Source:HGNC Symbol;Acc:HGNC:282]
153	ADRB1	ENSG00000043591	adrenoceptor beta 1 [Source:HGNC Symbol;Acc:HGNC:285]
154	ADRB2	ENSG00000169252	adrenoceptor beta 2 [Source:HGNC Symbol;Acc:HGNC:286]
155	ADRB3	ENSG00000188778	adrenoceptor beta 3 [Source:HGNC Symbol;Acc:HGNC:288]
165	AEBP1	ENSG00000106624	AE binding protein 1 [Source:HGNC Symbol;Acc:HGNC:303]
10555	AGPAT2	ENSG00000169692	1-acylglycerol-3-phosphate O-acyltransferase 2 [Source:HGNC Symbol;Acc:HGNC:325]
181	AGRP	ENSG00000159723	agouti related neuropeptide [Source:HGNC Symbol;Acc:HGNC:330]
183	AGT	ENSG00000135744	angiotensinogen [Source:HGNC Symbol;Acc:HGNC:333]
186	AGTR2	ENSG00000180772	angiotensin II receptor type 2 [Source:HGNC Symbol;Acc:HGNC:338]
196	AHR	ENSG00000106546	aryl hydrocarbon receptor [Source:HGNC Symbol;Acc:HGNC:348]
197	AHSG	ENSG00000145192	alpha 2-HS glycoprotein [Source:HGNC Symbol;Acc:HGNC:349]
203	AK1	ENSG00000106992	adenylate kinase 1 [Source:HGNC Symbol;Acc:HGNC:361]
207	AKT1	ENSG00000142208	AKT serine/threonine kinase 1 [Source:HGNC Symbol;Acc:HGNC:391]
208	AKT2	ENSG00000105221	AKT serine/threonine kinase 2 [Source:HGNC Symbol;Acc:HGNC:392]
7840	ALMS1	ENSG00000116127	ALMS1 centrosome and basal body associated protein [Source:HGNC Symbol;Acc:HGNC:428]
248	ALPI	ENSG00000163295	alkaline phosphatase, intestinal [Source:HGNC Symbol;Acc:HGNC:437]
23600	AMACR	ENSG00000242110	alpha-methylacyl-CoA racemase [Source:HGNC Symbol;Acc:HGNC:451]
51129	ANGPTL4	ENSG00000167772	angiopoietin like 4 [Source:HGNC Symbol;Acc:HGNC:16039]
83854	ANGPTL6	ENSG00000130812	angiopoietin like 6 [Source:HGNC Symbol;Acc:HGNC:23140]
317	APAF1	ENSG00000120868	apoptotic peptidase activating factor 1 [Source:HGNC Symbol;Acc:HGNC:576]
335	APOA1	ENSG00000118137	apolipoprotein A1 [Source:HGNC Symbol;Acc:HGNC:600]
336	APOA2	ENSG00000158874	apolipoprotein A2 [Source:HGNC Symbol;Acc:HGNC:601]
337	APOA4	ENSG00000110244	apolipoprotein A4 [Source:HGNC Symbol;Acc:HGNC:602]
116519	APOA5	ENSG00000110243	apolipoprotein A5 [Source:HGNC Symbol;Acc:HGNC:17288]
338	APOB	ENSG00000084674	apolipoprotein B [Source:HGNC Symbol;Acc:HGNC:603]
341	APOC1	ENSG00000130208	apolipoprotein C1 [Source:HGNC Symbol;Acc:HGNC:607]
345	APOC3	ENSG00000110245	apolipoprotein C3 [Source:HGNC Symbol;Acc:HGNC:610]
347	APOD	ENSG00000189058	apolipoprotein D [Source:HGNC Symbol;Acc:HGNC:612]
348	APOE	ENSG00000130203	apolipoprotein E [Source:HGNC Symbol;Acc:HGNC:613]
364	AQP7	ENSG00000165269	aquaporin 7 [Source:HGNC Symbol;Acc:HGNC:640]
367	AR	ENSG00000169083	androgen receptor [Source:HGNC Symbol;Acc:HGNC:644]
84159	ARID5B	ENSG00000150347	AT-rich interaction domain 5B [Source:HGNC Symbol;Acc:HGNC:17362]
84100	ARL6	ENSG00000113966	ADP ribosylation factor like GTPase 6 [Source:HGNC Symbol;Acc:HGNC:13210]
434	ASIP	ENSG00000101440	agouti signaling protein [Source:HGNC Symbol;Acc:HGNC:745]
1386	ASPA	ENSG00000108381	aspartoacylase [Source:HGNC Symbol;Acc:HGNC:756]
57194	ATP10A	ENSG00000206190	ATPase phospholipid transporting 10A (putative) [Source:HGNC Symbol;Acc:HGNC:13542]
479	ATP12A	ENSG00000075673	ATPase H+/K+ transporting non-gastric alpha2 subunit [Source:HGNC Symbol;Acc:HGNC:13816]
477	ATP1A2	ENSG00000018625	ATPase Na+/K+ transporting subunit alpha 2 [Source:HGNC Symbol;Acc:HGNC:800]
481	ATP1B1	ENSG00000143153	ATPase Na+/K+ transporting subunit beta 1 [Source:HGNC Symbol;Acc:HGNC:804]
5205	ATP8B1	ENSG00000081923	ATPase phospholipid transporting 8B1 [Source:HGNC Symbol;Acc:HGNC:3706]
10538	BATF	ENSG00000156127	basic leucine zipper ATF-like transcription factor [Source:HGNC Symbol;Acc:HGNC:958]
582	BBS1	ENSG00000174483	Bardet-Biedl syndrome 1 [Source:HGNC Symbol;Acc:HGNC:966]
583	BBS2	ENSG00000125124	Bardet-Biedl syndrome 2 [Source:HGNC Symbol;Acc:HGNC:967]
585	BBS4	ENSG00000140463	Bardet-Biedl syndrome 4 [Source:HGNC Symbol;Acc:HGNC:969]
129880	BBS5	ENSG00000163093	Bardet-Biedl syndrome 5 [Source:HGNC Symbol;Acc:HGNC:970]
55212	BBS7	ENSG00000138686	Bardet-Biedl syndrome 7 [Source:HGNC Symbol;Acc:HGNC:18758]
627	BDNF	ENSG00000176697	brain derived neurotrophic factor [Source:HGNC Symbol;Acc:HGNC:1033]
649	BMP1	ENSG00000168487	bone morphogenetic protein 1 [Source:HGNC Symbol;Acc:HGNC:1067]
650	BMP2	ENSG00000125845	bone morphogenetic protein 2 [Source:HGNC Symbol;Acc:HGNC:1069]
55589	BMP2K	ENSG00000138756	BMP2 inducible kinase [Source:HGNC Symbol;Acc:HGNC:18041]
651	BMP3	ENSG00000152785	bone morphogenetic protein 3 [Source:HGNC Symbol;Acc:HGNC:1070]
652	BMP4	ENSG00000125378	bone morphogenetic protein 4 [Source:HGNC Symbol;Acc:HGNC:1071]
655	BMP7	ENSG00000101144	bone morphogenetic protein 7 [Source:HGNC Symbol;Acc:HGNC:1074]
680	BRS3	ENSG00000102239	bombesin receptor subtype 3 [Source:HGNC Symbol;Acc:HGNC:1113]
26580	BSCL2	ENSG00000168000	BSCL2 lipid droplet biogenesis associated, seipin [Source:HGNC Symbol;Acc:HGNC:15832]
701	BUB1B	ENSG00000156970	BUB1 mitotic checkpoint serine/threonine kinase B [Source:HGNC Symbol;Acc:HGNC:1149]
11132	CAPN10	ENSG00000142330	calpain 10 [Source:HGNC Symbol;Acc:HGNC:1477]
857	CAV1	ENSG00000105974	caveolin 1 [Source:HGNC Symbol;Acc:HGNC:1527]
859	CAV3	ENSG00000182533	caveolin 3 [Source:HGNC Symbol;Acc:HGNC:1529]
867	CBL	ENSG00000110395	Cbl proto-oncogene [Source:HGNC Symbol;Acc:HGNC:1541]
886	CCKAR	ENSG00000163394	cholecystokinin A receptor [Source:HGNC Symbol;Acc:HGNC:1570]
887	CCKBR	ENSG00000110148	cholecystokinin B receptor [Source:HGNC Symbol;Acc:HGNC:1571]
896	CCND3	ENSG00000112576	cyclin D3 [Source:HGNC Symbol;Acc:HGNC:1585]
930	CD19	ENSG00000177455	CD19 molecule [Source:HGNC Symbol;Acc:HGNC:1633]
948	CD36	ENSG00000135218	CD36 molecule [Source:HGNC Symbol;Acc:HGNC:1663]
1000	CDH2	ENSG00000170558	cadherin 2 [Source:HGNC Symbol;Acc:HGNC:1759]
1027	CDKN1B	ENSG00000111276	cyclin dependent kinase inhibitor 1B [Source:HGNC Symbol;Acc:HGNC:1785]
1050	CEBPA	ENSG00000245848	CCAAT enhancer binding protein alpha [Source:HGNC Symbol;Acc:HGNC:1833]
1051	CEBPB	ENSG00000172216	CCAAT enhancer binding protein beta [Source:HGNC Symbol;Acc:HGNC:1834]
629	CFB	ENSG00000242335	complement factor B [Source:HGNC Symbol;Acc:HGNC:1037]
1121	CHM	ENSG00000188419	CHM Rab escort protein [Source:HGNC Symbol;Acc:HGNC:1940]
1131	CHRM3	ENSG00000133019	cholinergic receptor muscarinic 3 [Source:HGNC Symbol;Acc:HGNC:1952]
1149	CIDEA	ENSG00000176194	cell death inducing DFFA like effector a [Source:HGNC Symbol;Acc:HGNC:1976]
55847	CISD1	ENSG00000122873	CDGSH iron sulfur domain 1 [Source:HGNC Symbol;Acc:HGNC:30880]
9575	CLOCK	ENSG00000134852	clock circadian regulator [Source:HGNC Symbol;Acc:HGNC:2082]
1268	CNR1	ENSG00000118432	cannabinoid receptor 1 [Source:HGNC Symbol;Acc:HGNC:2159]
1269	CNR2	ENSG00000188822	cannabinoid receptor 2 [Source:HGNC Symbol;Acc:HGNC:2160]
1271	CNTFR	ENSG00000122756	ciliary neurotrophic factor receptor [Source:HGNC Symbol;Acc:HGNC:2170]
1296	COL8A2	ENSG00000171812	collagen type VIII alpha 2 chain [Source:HGNC Symbol;Acc:HGNC:2216]
1312	COMT	ENSG00000093010	catechol-O-methyltransferase [Source:HGNC Symbol;Acc:HGNC:2228]
10699	CORIN	ENSG00000145244	corin, serine peptidase [Source:HGNC Symbol;Acc:HGNC:19012]
1363	CPE	ENSG00000109472	carboxypeptidase E [Source:HGNC Symbol;Acc:HGNC:2303]
1374	CPT1A	ENSG00000110090	carnitine palmitoyltransferase 1A [Source:HGNC Symbol;Acc:HGNC:2328]
1385	CREB1	ENSG00000118260	cAMP responsive element binding protein 1 [Source:HGNC Symbol;Acc:HGNC:2345]
1392	CRH	ENSG00000147571	corticotropin releasing hormone [Source:HGNC Symbol;Acc:HGNC:2355]
1393	CRHBP	ENSG00000145708	corticotropin releasing hormone binding protein [Source:HGNC Symbol;Acc:HGNC:2356]
1394	CRHR1	ENSG00000276191	corticotropin releasing hormone receptor 1 [Source:HGNC Symbol;Acc:HGNC:2357]
1395	CRHR2	ENSG00000106113	corticotropin releasing hormone receptor 2 [Source:HGNC Symbol;Acc:HGNC:2358]
56259	CTNNBL1	ENSG00000132792	catenin beta like 1 [Source:HGNC Symbol;Acc:HGNC:15879]
51167	CYB5R4	ENSG00000065615	cytochrome b5 reductase 4 [Source:HGNC Symbol;Acc:HGNC:20147]
1585	CYP11B2	ENSG00000179142	cytochrome P450 family 11 subfamily B member 2 [Source:HGNC Symbol;Acc:HGNC:2592]
1588	CYP19A1	ENSG00000137869	cytochrome P450 family 19 subfamily A member 1 [Source:HGNC Symbol;Acc:HGNC:2594]
1592	CYP26A1	ENSG00000095596	cytochrome P450 family 26 subfamily A member 1 [Source:HGNC Symbol;Acc:HGNC:2603]
56603	CYP26B1	ENSG00000003137	cytochrome P450 family 26 subfamily B member 1 [Source:HGNC Symbol;Acc:HGNC:20581]
1565	CYP2D6	ENSG00000275211	cytochrome P450 family 2 subfamily D member 6 [Source:HGNC Symbol;Acc:HGNC:2625]
1581	CYP7A1	ENSG00000167910	cytochrome P450 family 7 subfamily A member 1 [Source:HGNC Symbol;Acc:HGNC:2651]
1621	DBH	ENSG00000123454	dopamine beta-hydroxylase [Source:HGNC Symbol;Acc:HGNC:2689]
1649	DDIT3	ENSG00000175197	DNA damage inducible transcript 3 [Source:HGNC Symbol;Acc:HGNC:2726]
8694	DGAT1	ENSG00000285482	diacylglycerol O-acyltransferase 1 [Source:HGNC Symbol;Acc:HGNC:2843]
1718	DHCR24	ENSG00000116133	24-dehydrocholesterol reductase [Source:HGNC Symbol;Acc:HGNC:2859]
1733	DIO1	ENSG00000211452	iodothyronine deiodinase 1 [Source:HGNC Symbol;Acc:HGNC:2883]
9229	DLGAP1	ENSG00000170579	DLG associated protein 1 [Source:HGNC Symbol;Acc:HGNC:2905]
8788	DLK1	ENSG00000185559	delta like non-canonical Notch ligand 1 [Source:HGNC Symbol;Acc:HGNC:2907]
5611	DNAJC3	ENSG00000102580	DnaJ heat shock protein family (Hsp40) member C3 [Source:HGNC Symbol;Acc:HGNC:9439]
1805	DPT	ENSG00000143196	dermatopontin [Source:HGNC Symbol;Acc:HGNC:3011]
1813	DRD2	ENSG00000149295	dopamine receptor D2 [Source:HGNC Symbol;Acc:HGNC:3023]
1814	DRD3	ENSG00000151577	dopamine receptor D3 [Source:HGNC Symbol;Acc:HGNC:3024]
1815	DRD4	ENSG00000276825	dopamine receptor D4 [Source:HGNC Symbol;Acc:HGNC:3025]
1855	DVL1	ENSG00000107404	dishevelled segment polarity protein 1 [Source:HGNC Symbol;Acc:HGNC:3084]
1869	E2F1	ENSG00000101412	E2F transcription factor 1 [Source:HGNC Symbol;Acc:HGNC:3113]
1874	E2F4	ENSG00000205250	E2F transcription factor 4 [Source:HGNC Symbol;Acc:HGNC:3118]
1879	EBF1	ENSG00000164330	EBF transcription factor 1 [Source:HGNC Symbol;Acc:HGNC:3126]
64641	EBF2	ENSG00000221818	EBF transcription factor 2 [Source:HGNC Symbol;Acc:HGNC:19090]
1959	EGR2	ENSG00000122877	early growth response 2 [Source:HGNC Symbol;Acc:HGNC:3239]
1978	EIF4EBP1	ENSG00000187840	eukaryotic translation initiation factor 4E binding protein 1 [Source:HGNC Symbol;Acc:HGNC:3288]
5167	ENPP1	ENSG00000197594	ectonucleotide pyrophosphatase/phosphodiesterase 1 [Source:HGNC Symbol;Acc:HGNC:3356]
2034	EPAS1	ENSG00000116016	endothelial PAS domain protein 1 [Source:HGNC Symbol;Acc:HGNC:3374]
2069	EREG	ENSG00000124882	epiregulin [Source:HGNC Symbol;Acc:HGNC:3443]
2098	ESD	ENSG00000139684	esterase D [Source:HGNC Symbol;Acc:HGNC:3465]
2099	ESR1	ENSG00000091831	estrogen receptor 1 [Source:HGNC Symbol;Acc:HGNC:3467]
2100	ESR2	ENSG00000140009	estrogen receptor 2 [Source:HGNC Symbol;Acc:HGNC:3468]
50848	F11R	ENSG00000158769	F11 receptor [Source:HGNC Symbol;Acc:HGNC:14685]
2168	FABP1	ENSG00000163586	fatty acid binding protein 1 [Source:HGNC Symbol;Acc:HGNC:3555]
2169	FABP2	ENSG00000145384	fatty acid binding protein 2 [Source:HGNC Symbol;Acc:HGNC:3556]
2167	FABP4	ENSG00000170323	fatty acid binding protein 4 [Source:HGNC Symbol;Acc:HGNC:3559]
2194	FASN	ENSG00000169710	fatty acid synthase [Source:HGNC Symbol;Acc:HGNC:3594]
2222	FDFT1	ENSG00000284967	farnesyl-diphosphate farnesyltransferase 1 [Source:HGNC Symbol;Acc:HGNC:3629]
26291	FGF21	ENSG00000105550	fibroblast growth factor 21 [Source:HGNC Symbol;Acc:HGNC:3678]
2261	FGFR3	ENSG00000068078	fibroblast growth factor receptor 3 [Source:HGNC Symbol;Acc:HGNC:3690]
2332	FMR1	ENSG00000102081	fragile X messenger ribonucleoprotein 1 [Source:HGNC Symbol;Acc:HGNC:3775]
2350	FOLR2	ENSG00000165457	folate receptor beta [Source:HGNC Symbol;Acc:HGNC:3793]
2354	FOSB	ENSG00000125740	FosB proto-oncogene, AP-1 transcription factor subunit [Source:HGNC Symbol;Acc:HGNC:3797]
3170	FOXA2	ENSG00000125798	forkhead box A2 [Source:HGNC Symbol;Acc:HGNC:5022]
2303	FOXC2	ENSG00000176692	forkhead box C2 [Source:HGNC Symbol;Acc:HGNC:3801]
2308	FOXO1	ENSG00000150907	forkhead box O1 [Source:HGNC Symbol;Acc:HGNC:3819]
2307	FOXS1	ENSG00000179772	forkhead box S1 [Source:HGNC Symbol;Acc:HGNC:3735]
2492	FSHR	ENSG00000170820	follicle stimulating hormone receptor [Source:HGNC Symbol;Acc:HGNC:3969]
79068	FTO	ENSG00000140718	FTO alpha-ketoglutarate dependent dioxygenase [Source:HGNC Symbol;Acc:HGNC:24678]
53828	FXYD4	ENSG00000150201	FXYD domain containing ion transport regulator 4 [Source:HGNC Symbol;Acc:HGNC:4028]
23710	GABARAPL1	ENSG00000139112	GABA type A receptor associated protein like 1 [Source:HGNC Symbol;Acc:HGNC:4068]
2567	GABRG3	ENSG00000182256	gamma-aminobutyric acid type A receptor subunit gamma3 [Source:HGNC Symbol;Acc:HGNC:4088]
2572	GAD2	ENSG00000136750	glutamate decarboxylase 2 [Source:HGNC Symbol;Acc:HGNC:4093]
1647	GADD45A	ENSG00000116717	growth arrest and DNA damage inducible alpha [Source:HGNC Symbol;Acc:HGNC:4095]
51083	GAL	ENSG00000069482	galanin and GMAP prepropeptide [Source:HGNC Symbol;Acc:HGNC:4114]
2593	GAMT	ENSG00000130005	guanidinoacetate N-methyltransferase [Source:HGNC Symbol;Acc:HGNC:4136]
2621	GAS6	ENSG00000183087	growth arrest specific 6 [Source:HGNC Symbol;Acc:HGNC:4168]
2520	GAST	ENSG00000184502	gastrin [Source:HGNC Symbol;Acc:HGNC:4164]
2624	GATA2	ENSG00000179348	GATA binding protein 2 [Source:HGNC Symbol;Acc:HGNC:4171]
2625	GATA3	ENSG00000107485	GATA binding protein 3 [Source:HGNC Symbol;Acc:HGNC:4172]
2626	GATA4	ENSG00000285109	GATA binding protein 4 [Source:HGNC Symbol;Acc:HGNC:4173]
2642	GCGR	ENSG00000288269	glucagon receptor [Source:HGNC Symbol;Acc:HGNC:4192]
2643	GCH1	ENSG00000131979	GTP cyclohydrolase 1 [Source:HGNC Symbol;Acc:HGNC:4193]
2644	GCHFR	ENSG00000137880	GTP cyclohydrolase I feedback regulator [Source:HGNC Symbol;Acc:HGNC:4194]
2645	GCK	ENSG00000106633	glucokinase [Source:HGNC Symbol;Acc:HGNC:4195]
9573	GDF3	ENSG00000184344	growth differentiation factor 3 [Source:HGNC Symbol;Acc:HGNC:4218]
2673	GFPT1	ENSG00000198380	glutamine--fructose-6-phosphate transaminase 1 [Source:HGNC Symbol;Acc:HGNC:4241]
2675	GFRA2	ENSG00000168546	GDNF family receptor alpha 2 [Source:HGNC Symbol;Acc:HGNC:4244]
2690	GHR	ENSG00000112964	growth hormone receptor [Source:HGNC Symbol;Acc:HGNC:4263]
2691	GHRH	ENSG00000118702	growth hormone releasing hormone [Source:HGNC Symbol;Acc:HGNC:4265]
2692	GHRHR	ENSG00000106128	growth hormone releasing hormone receptor [Source:HGNC Symbol;Acc:HGNC:4266]
51738	GHRL	ENSG00000157017	ghrelin and obestatin prepropeptide [Source:HGNC Symbol;Acc:HGNC:18129]
2693	GHSR	ENSG00000121853	growth hormone secretagogue receptor [Source:HGNC Symbol;Acc:HGNC:4267]
2696	GIPR	ENSG00000010310	gastric inhibitory polypeptide receptor [Source:HGNC Symbol;Acc:HGNC:4271]
2739	GLO1	ENSG00000124767	glyoxalase I [Source:HGNC Symbol;Acc:HGNC:4323]
9630	GNA14	ENSG00000156049	G protein subunit alpha 14 [Source:HGNC Symbol;Acc:HGNC:4382]
2778	GNAS	ENSG00000087460	GNAS complex locus [Source:HGNC Symbol;Acc:HGNC:4392]
2784	GNB3	ENSG00000111664	G protein subunit beta 3 [Source:HGNC Symbol;Acc:HGNC:4400]
2785	GNG3	ENSG00000162188	G protein subunit gamma 3 [Source:HGNC Symbol;Acc:HGNC:4405]
57678	GPAM	ENSG00000119927	glycerol-3-phosphate acyltransferase, mitochondrial [Source:HGNC Symbol;Acc:HGNC:24865]
2817	GPC1	ENSG00000063660	glypican 1 [Source:HGNC Symbol;Acc:HGNC:4449]
2719	GPC3	ENSG00000147257	glypican 3 [Source:HGNC Symbol;Acc:HGNC:4451]
2239	GPC4	ENSG00000076716	glypican 4 [Source:HGNC Symbol;Acc:HGNC:4452]
2820	GPD2	ENSG00000115159	glycerol-3-phosphate dehydrogenase 2 [Source:HGNC Symbol;Acc:HGNC:4456]
122876	GPHB5	ENSG00000179600	glycoprotein hormone subunit beta 5 [Source:HGNC Symbol;Acc:HGNC:18055]
2859	GPR35	ENSG00000178623	G protein-coupled receptor 35 [Source:HGNC Symbol;Acc:HGNC:4492]
2876	GPX1	ENSG00000233276	glutathione peroxidase 1 [Source:HGNC Symbol;Acc:HGNC:4553]
2915	GRM5	ENSG00000168959	glutamate metabotropic receptor 5 [Source:HGNC Symbol;Acc:HGNC:4597]
2918	GRM8	ENSG00000179603	glutamate metabotropic receptor 8 [Source:HGNC Symbol;Acc:HGNC:4600]
2932	GSK3B	ENSG00000082701	glycogen synthase kinase 3 beta [Source:HGNC Symbol;Acc:HGNC:4617]
2993	GYPA	ENSG00000170180	glycophorin A (MNS blood group) [Source:HGNC Symbol;Acc:HGNC:4702]
2997	GYS1	ENSG00000104812	glycogen synthase 1 [Source:HGNC Symbol;Acc:HGNC:4706]
9563	H6PD	ENSG00000049239	hexose-6-phosphate dehydrogenase/glucose 1-dehydrogenase [Source:HGNC Symbol;Acc:HGNC:4795]
3060	HCRT	ENSG00000161610	hypocretin neuropeptide precursor [Source:HGNC Symbol;Acc:HGNC:4847]
3067	HDC	ENSG00000140287	histidine decarboxylase [Source:HGNC Symbol;Acc:HGNC:4855]
3074	HEXB	ENSG00000049860	hexosaminidase subunit beta [Source:HGNC Symbol;Acc:HGNC:4879]
3091	HIF1A	ENSG00000100644	hypoxia inducible factor 1 subunit alpha [Source:HGNC Symbol;Acc:HGNC:4910]
3159	HMGA1	ENSG00000137309	high mobility group AT-hook 1 [Source:HGNC Symbol;Acc:HGNC:5010]
8091	HMGA2	ENSG00000149948	high mobility group AT-hook 2 [Source:HGNC Symbol;Acc:HGNC:5009]
3269	HRH1	ENSG00000196639	histamine receptor H1 [Source:HGNC Symbol;Acc:HGNC:5182]
11255	HRH3	ENSG00000101180	histamine receptor H3 [Source:HGNC Symbol;Acc:HGNC:5184]
3290	HSD11B1	ENSG00000117594	hydroxysteroid 11-beta dehydrogenase 1 [Source:HGNC Symbol;Acc:HGNC:5208]
3291	HSD11B2	ENSG00000176387	hydroxysteroid 11-beta dehydrogenase 2 [Source:HGNC Symbol;Acc:HGNC:5209]
3283	HSD3B1	ENSG00000203857	hydroxy-delta-5-steroid dehydrogenase, 3 beta- and steroid delta-isomerase 1 [Source:HGNC Symbol;Acc:HGNC:5217]
3304	HSPA1B	ENSG00000232804	heat shock protein family A (Hsp70) member 1B [Source:HGNC Symbol;Acc:HGNC:5233]
3351	HTR1B	ENSG00000135312	5-hydroxytryptamine receptor 1B [Source:HGNC Symbol;Acc:HGNC:5287]
3356	HTR2A	ENSG00000102468	5-hydroxytryptamine receptor 2A [Source:HGNC Symbol;Acc:HGNC:5293]
3358	HTR2C	ENSG00000147246	5-hydroxytryptamine receptor 2C [Source:HGNC Symbol;Acc:HGNC:5295]
3064	HTT	ENSG00000197386	huntingtin [Source:HGNC Symbol;Acc:HGNC:4851]
3383	ICAM1	ENSG00000090339	intercellular adhesion molecule 1 [Source:HGNC Symbol;Acc:HGNC:5344]
3399	ID3	ENSG00000283060	inhibitor of DNA binding 3, HLH protein [Source:HGNC Symbol;Acc:HGNC:5362]
3416	IDE	ENSG00000119912	insulin degrading enzyme [Source:HGNC Symbol;Acc:HGNC:5381]
3417	IDH1	ENSG00000138413	isocitrate dehydrogenase (NADP(+)) 1 [Source:HGNC Symbol;Acc:HGNC:5382]
3475	IFRD1	ENSG00000006652	interferon related developmental regulator 1 [Source:HGNC Symbol;Acc:HGNC:5456]
3479	IGF1	ENSG00000017427	insulin like growth factor 1 [Source:HGNC Symbol;Acc:HGNC:5464]
3481	IGF2	ENSG00000167244	insulin like growth factor 2 [Source:HGNC Symbol;Acc:HGNC:5466]
3489	IGFBP6	ENSG00000167779	insulin like growth factor binding protein 6 [Source:HGNC Symbol;Acc:HGNC:5475]
3514	IGKC	ENSG00000211592	immunoglobulin kappa constant [Source:HGNC Symbol;Acc:HGNC:5716]
3557	IL1RN	ENSG00000136689	interleukin 1 receptor antagonist [Source:HGNC Symbol;Acc:HGNC:6000]
3569	IL6	ENSG00000136244	interleukin 6 [Source:HGNC Symbol;Acc:HGNC:6018]
3570	IL6R	ENSG00000160712	interleukin 6 receptor [Source:HGNC Symbol;Acc:HGNC:6019]
3572	IL6ST	ENSG00000134352	interleukin 6 cytokine family signal transducer [Source:HGNC Symbol;Acc:HGNC:6021]
3636	INPPL1	ENSG00000165458	inositol polyphosphate phosphatase like 1 [Source:HGNC Symbol;Acc:HGNC:6080]
3630	INS	ENSG00000254647	insulin [Source:HGNC Symbol;Acc:HGNC:6081]
51141	INSIG2	ENSG00000125629	insulin induced gene 2 [Source:HGNC Symbol;Acc:HGNC:20452]
3643	INSR	ENSG00000171105	insulin receptor [Source:HGNC Symbol;Acc:HGNC:6091]
3667	IRS1	ENSG00000169047	insulin receptor substrate 1 [Source:HGNC Symbol;Acc:HGNC:6125]
8660	IRS2	ENSG00000185950	insulin receptor substrate 2 [Source:HGNC Symbol;Acc:HGNC:6126]
8471	IRS4	ENSG00000133124	insulin receptor substrate 4 [Source:HGNC Symbol;Acc:HGNC:6128]
3670	ISL1	ENSG00000016082	ISL LIM homeobox 1 [Source:HGNC Symbol;Acc:HGNC:6132]
3738	KCNA3	ENSG00000177272	potassium voltage-gated channel subfamily A member 3 [Source:HGNC Symbol;Acc:HGNC:6221]
3767	KCNJ11	ENSG00000187486	potassium inwardly rectifying channel subfamily J member 11 [Source:HGNC Symbol;Acc:HGNC:6257]
3792	KEL	ENSG00000276615	Kell metallo-endopeptidase (Kell blood group) [Source:HGNC Symbol;Acc:HGNC:6308]
28999	KLF15	ENSG00000163884	Kruppel like factor 15 [Source:HGNC Symbol;Acc:HGNC:14536]
688	KLF5	ENSG00000102554	Kruppel like factor 5 [Source:HGNC Symbol;Acc:HGNC:6349]
1316	KLF6	ENSG00000067082	Kruppel like factor 6 [Source:HGNC Symbol;Acc:HGNC:2235]
8609	KLF7	ENSG00000118263	Kruppel like factor 7 [Source:HGNC Symbol;Acc:HGNC:6350]
3949	LDLR	ENSG00000130164	low density lipoprotein receptor [Source:HGNC Symbol;Acc:HGNC:6547]
3952	LEP	ENSG00000174697	leptin [Source:HGNC Symbol;Acc:HGNC:6553]
3953	LEPR	ENSG00000116678	leptin receptor [Source:HGNC Symbol;Acc:HGNC:6554]
3972	LHB	ENSG00000104826	luteinizing hormone subunit beta [Source:HGNC Symbol;Acc:HGNC:6584]
3976	LIF	ENSG00000128342	LIF interleukin 6 family cytokine [Source:HGNC Symbol;Acc:HGNC:6596]
3977	LIFR	ENSG00000113594	LIF receptor subunit alpha [Source:HGNC Symbol;Acc:HGNC:6597]
3988	LIPA	ENSG00000107798	lipase A, lysosomal acid type [Source:HGNC Symbol;Acc:HGNC:6617]
3990	LIPC	ENSG00000166035	lipase C, hepatic type [Source:HGNC Symbol;Acc:HGNC:6619]
3991	LIPE	ENSG00000079435	lipase E, hormone sensitive type [Source:HGNC Symbol;Acc:HGNC:6621]
4000	LMNA	ENSG00000160789	lamin A/C [Source:HGNC Symbol;Acc:HGNC:6636]
23175	LPIN1	ENSG00000134324	lipin 1 [Source:HGNC Symbol;Acc:HGNC:13345]
9663	LPIN2	ENSG00000101577	lipin 2 [Source:HGNC Symbol;Acc:HGNC:14450]
64900	LPIN3	ENSG00000132793	lipin 3 [Source:HGNC Symbol;Acc:HGNC:14451]
4023	LPL	ENSG00000175445	lipoprotein lipase [Source:HGNC Symbol;Acc:HGNC:6677]
4038	LRPAP1	ENSG00000163956	LDL receptor related protein associated protein 1 [Source:HGNC Symbol;Acc:HGNC:6701]
4043
54551	MAGEL2	ENSG00000288188	MAGE family member L2 [Source:HGNC Symbol;Acc:HGNC:6814]
4128	MAOA	ENSG00000189221	monoamine oxidase A [Source:HGNC Symbol;Acc:HGNC:6833]
5595	MAPK3	ENSG00000102882	mitogen-activated protein kinase 3 [Source:HGNC Symbol;Acc:HGNC:6877]
9479	MAPK8IP1	ENSG00000121653	mitogen-activated protein kinase 8 interacting protein 1 [Source:HGNC Symbol;Acc:HGNC:6882]
4159	MC3R	ENSG00000124089	melanocortin 3 receptor [Source:HGNC Symbol;Acc:HGNC:6931]
4160	MC4R	ENSG00000166603	melanocortin 4 receptor [Source:HGNC Symbol;Acc:HGNC:6932]
4161	MC5R	ENSG00000176136	melanocortin 5 receptor [Source:HGNC Symbol;Acc:HGNC:6933]
4204	MECP2	ENSG00000169057	methyl-CpG binding protein 2 [Source:HGNC Symbol;Acc:HGNC:6990]
9968	MED12	ENSG00000184634	mediator complex subunit 12 [Source:HGNC Symbol;Acc:HGNC:11957]
4205	MEF2A	ENSG00000068305	myocyte enhancer factor 2A [Source:HGNC Symbol;Acc:HGNC:6993]
100271849	MEF2B	ENSG00000213999	myocyte enhancer factor 2B [Source:HGNC Symbol;Acc:HGNC:6995]
4208	MEF2C	ENSG00000081189	myocyte enhancer factor 2C [Source:HGNC Symbol;Acc:HGNC:6996]
4209	MEF2D	ENSG00000116604	myocyte enhancer factor 2D [Source:HGNC Symbol;Acc:HGNC:6997]
4221	MEN1	ENSG00000133895	menin 1 [Source:HGNC Symbol;Acc:HGNC:7010]
4232	MEST	ENSG00000106484	mesoderm specific transcript [Source:HGNC Symbol;Acc:HGNC:7028]
4282	MIF	ENSG00000276701	macrophage migration inhibitory factor [Source:HGNC Symbol;Acc:HGNC:7097]
8195	MIR132	ENSG00000267200	microRNA 132 [Source:HGNC Symbol;Acc:HGNC:31516]
7681	MKKS	ENSG00000125863	MKKS centrosomal shuttling protein [Source:HGNC Symbol;Acc:HGNC:7108]
22877	MKRN3	ENSG00000179455	makorin ring finger protein 3 [Source:HGNC Symbol;Acc:HGNC:7114]
51085	MLXIPL	ENSG00000009950	MLX interacting protein like [Source:HGNC Symbol;Acc:HGNC:12744]
4320	MMP11	ENSG00000275365	matrix metallopeptidase 11 [Source:HGNC Symbol;Acc:HGNC:7157]
4327	MMP19	ENSG00000123342	matrix metallopeptidase 19 [Source:HGNC Symbol;Acc:HGNC:7165]
4489	MT1A	ENSG00000205362	metallothionein 1A [Source:HGNC Symbol;Acc:HGNC:7393]
4547	MTTP	ENSG00000138823	microsomal triglyceride transfer protein [Source:HGNC Symbol;Acc:HGNC:7467]
4609	MYC	ENSG00000136997	MYC proto-oncogene, bHLH transcription factor [Source:HGNC Symbol;Acc:HGNC:7553]
8648	NCOA1	ENSG00000084676	nuclear receptor coactivator 1 [Source:HGNC Symbol;Acc:HGNC:7668]
8202	NCOA3	ENSG00000124151	nuclear receptor coactivator 3 [Source:HGNC Symbol;Acc:HGNC:7670]
9611	NCOR1	ENSG00000141027	nuclear receptor corepressor 1 [Source:HGNC Symbol;Acc:HGNC:7672]
9612	NCOR2	ENSG00000196498	nuclear receptor corepressor 2 [Source:HGNC Symbol;Acc:HGNC:7673]
4692	NDN	ENSG00000288364	necdin, MAGE family member [Source:HGNC Symbol;Acc:HGNC:7675]
4808	NHLH2	ENSG00000177551	nescient helix-loop-helix 2 [Source:HGNC Symbol;Acc:HGNC:7818]
4828	NMB	ENSG00000197696	neuromedin B [Source:HGNC Symbol;Acc:HGNC:7842]
4843	NOS2	ENSG00000007171	nitric oxide synthase 2 [Source:HGNC Symbol;Acc:HGNC:7873]
256933	NPB	ENSG00000183979	neuropeptide B [Source:HGNC Symbol;Acc:HGNC:30099]
4883	NPR3	ENSG00000113389	natriuretic peptide receptor 3 [Source:HGNC Symbol;Acc:HGNC:7945]
4852	NPY	ENSG00000122585	neuropeptide Y [Source:HGNC Symbol;Acc:HGNC:7955]
4886	NPY1R	ENSG00000164128	neuropeptide Y receptor Y1 [Source:HGNC Symbol;Acc:HGNC:7956]
4887	NPY2R	ENSG00000185149	neuropeptide Y receptor Y2 [Source:HGNC Symbol;Acc:HGNC:7957]
4889	NPY5R	ENSG00000164129	neuropeptide Y receptor Y5 [Source:HGNC Symbol;Acc:HGNC:7958]
8431	NR0B2	ENSG00000131910	nuclear receptor subfamily 0 group B member 2 [Source:HGNC Symbol;Acc:HGNC:7961]
7376	NR1H2	ENSG00000131408	nuclear receptor subfamily 1 group H member 2 [Source:HGNC Symbol;Acc:HGNC:7965]
10062	NR1H3	ENSG00000025434	nuclear receptor subfamily 1 group H member 3 [Source:HGNC Symbol;Acc:HGNC:7966]
9970	NR1I3	ENSG00000143257	nuclear receptor subfamily 1 group I member 3 [Source:HGNC Symbol;Acc:HGNC:7969]
7025	NR2F1	ENSG00000175745	nuclear receptor subfamily 2 group F member 1 [Source:HGNC Symbol;Acc:HGNC:7975]
2908	NR3C1	ENSG00000113580	nuclear receptor subfamily 3 group C member 1 [Source:HGNC Symbol;Acc:HGNC:7978]
8204	NRIP1	ENSG00000180530	nuclear receptor interacting protein 1 [Source:HGNC Symbol;Acc:HGNC:8001]
4915	NTRK2	ENSG00000148053	neurotrophic receptor tyrosine kinase 2 [Source:HGNC Symbol;Acc:HGNC:8032]
4923	NTSR1	ENSG00000101188	neurotensin receptor 1 [Source:HGNC Symbol;Acc:HGNC:8039]
4988	OPRM1	ENSG00000112038	opioid receptor mu 1 [Source:HGNC Symbol;Acc:HGNC:8156]
5004	ORM1	ENSG00000229314	orosomucoid 1 [Source:HGNC Symbol;Acc:HGNC:8498]
5008	OSM	ENSG00000099985	oncostatin M [Source:HGNC Symbol;Acc:HGNC:8506]
142	PARP1	ENSG00000143799	poly(ADP-ribose) polymerase 1 [Source:HGNC Symbol;Acc:HGNC:270]
5080	PAX6	ENSG00000007372	paired box 6 [Source:HGNC Symbol;Acc:HGNC:8620]
5105	PCK1	ENSG00000124253	phosphoenolpyruvate carboxykinase 1 [Source:HGNC Symbol;Acc:HGNC:8724]
5106	PCK2	ENSG00000285241	phosphoenolpyruvate carboxykinase 2, mitochondrial [Source:HGNC Symbol;Acc:HGNC:8725]
5122	PCSK1	ENSG00000175426	proprotein convertase subtilisin/kexin type 1 [Source:HGNC Symbol;Acc:HGNC:8743]
27344	PCSK1N	ENSG00000102109	proprotein convertase subtilisin/kexin type 1 inhibitor [Source:HGNC Symbol;Acc:HGNC:17301]
5178	PEG3	ENSG00000198300	paternally expressed 3 [Source:HGNC Symbol;Acc:HGNC:8826]
10400	PEMT	ENSG00000133027	phosphatidylethanolamine N-methyltransferase [Source:HGNC Symbol;Acc:HGNC:8830]
5226	PGD	ENSG00000142657	phosphogluconate dehydrogenase [Source:HGNC Symbol;Acc:HGNC:8891]
5241	PGR	ENSG00000082175	progesterone receptor [Source:HGNC Symbol;Acc:HGNC:8910]
84295	PHF6	ENSG00000156531	PHD finger protein 6 [Source:HGNC Symbol;Acc:HGNC:18145]
5295	PIK3R1	ENSG00000145675	phosphoinositide-3-kinase regulatory subunit 1 [Source:HGNC Symbol;Acc:HGNC:8979]
5319	PLA2G1B	ENSG00000170890	phospholipase A2 group IB [Source:HGNC Symbol;Acc:HGNC:9030]
5346	PLIN1	ENSG00000166819	perilipin 1 [Source:HGNC Symbol;Acc:HGNC:9076]
5359	PLSCR1	ENSG00000188313	phospholipid scramblase 1 [Source:HGNC Symbol;Acc:HGNC:9092]
57048	PLSCR3	ENSG00000284009	phospholipid scramblase 3 [Source:HGNC Symbol;Acc:HGNC:16495]
5367	PMCH	ENSG00000183395	pro-melanin concentrating hormone [Source:HGNC Symbol;Acc:HGNC:9109]
5373	PMM2	ENSG00000140650	phosphomannomutase 2 [Source:HGNC Symbol;Acc:HGNC:9115]
5409	PNMT	ENSG00000141744	phenylethanolamine N-methyltransferase [Source:HGNC Symbol;Acc:HGNC:9160]
5443	POMC	ENSG00000115138	proopiomelanocortin [Source:HGNC Symbol;Acc:HGNC:9201]
5444	PON1	ENSG00000005421	paraoxonase 1 [Source:HGNC Symbol;Acc:HGNC:9204]
5445	PON2	ENSG00000105854	paraoxonase 2 [Source:HGNC Symbol;Acc:HGNC:9205]
5446	PON3	ENSG00000105852	paraoxonase 3 [Source:HGNC Symbol;Acc:HGNC:9206]
5447	POR	ENSG00000127948	cytochrome p450 oxidoreductase [Source:HGNC Symbol;Acc:HGNC:9208]
5465	PPARA	ENSG00000186951	peroxisome proliferator activated receptor alpha [Source:HGNC Symbol;Acc:HGNC:9232]
5467	PPARD	ENSG00000112033	peroxisome proliferator activated receptor delta [Source:HGNC Symbol;Acc:HGNC:9235]
5468	PPARG	ENSG00000132170	peroxisome proliferator activated receptor gamma [Source:HGNC Symbol;Acc:HGNC:9236]
10891	PPARGC1A	ENSG00000109819	PPARG coactivator 1 alpha [Source:HGNC Symbol;Acc:HGNC:9237]
5506	PPP1R3A	ENSG00000154415	protein phosphatase 1 regulatory subunit 3A [Source:HGNC Symbol;Acc:HGNC:9291]
5507	PPP1R3C	ENSG00000119938	protein phosphatase 1 regulatory subunit 3C [Source:HGNC Symbol;Acc:HGNC:9293]
5563	PRKAA2	ENSG00000162409	protein kinase AMP-activated catalytic subunit alpha 2 [Source:HGNC Symbol;Acc:HGNC:9377]
53632	PRKAG3	ENSG00000115592	protein kinase AMP-activated non-catalytic subunit gamma 3 [Source:HGNC Symbol;Acc:HGNC:9387]
5577	PRKAR2B	ENSG00000284096	protein kinase cAMP-dependent type II regulatory subunit beta [Source:HGNC Symbol;Acc:HGNC:9392]
5588	PRKCQ	ENSG00000065675	protein kinase C theta [Source:HGNC Symbol;Acc:HGNC:9410]
2834	PRLHR	ENSG00000119973	prolactin releasing hormone receptor [Source:HGNC Symbol;Acc:HGNC:4464]
5618	PRLR	ENSG00000113494	prolactin receptor [Source:HGNC Symbol;Acc:HGNC:9446]
5626	PROP1	ENSG00000280635	PROP paired-like homeobox 1 [Source:HGNC Symbol;Acc:HGNC:9455]
5629	PROX1	ENSG00000117707	prospero homeobox 1 [Source:HGNC Symbol;Acc:HGNC:9459]
5740	PTGIS	ENSG00000124212	prostaglandin I2 synthase [Source:HGNC Symbol;Acc:HGNC:9603]
5770	PTPN1	ENSG00000196396	protein tyrosine phosphatase non-receptor type 1 [Source:HGNC Symbol;Acc:HGNC:9642]
5781	PTPN11	ENSG00000179295	protein tyrosine phosphatase non-receptor type 11 [Source:HGNC Symbol;Acc:HGNC:9644]
9232	PTTG1	ENSG00000164611	PTTG1 regulator of sister chromatid separation, securin [Source:HGNC Symbol;Acc:HGNC:9690]
5697	PYY	ENSG00000131096	peptide YY [Source:HGNC Symbol;Acc:HGNC:9748]
54814	QPCTL	ENSG00000011478	glutaminyl-peptide cyclotransferase like [Source:HGNC Symbol;Acc:HGNC:25952]
10743	RAI1	ENSG00000108557	retinoic acid induced 1 [Source:HGNC Symbol;Acc:HGNC:9834]
5914	RARA	ENSG00000131759	retinoic acid receptor alpha [Source:HGNC Symbol;Acc:HGNC:9864]
5923	RASGRF1	ENSG00000058335	Ras protein specific guanine nucleotide releasing factor 1 [Source:HGNC Symbol;Acc:HGNC:9875]
5933	RBL1	ENSG00000080839	RB transcriptional corepressor like 1 [Source:HGNC Symbol;Acc:HGNC:9893]
5934	RBL2	ENSG00000103479	RB transcriptional corepressor like 2 [Source:HGNC Symbol;Acc:HGNC:9894]
5972	REN	ENSG00000143839	renin [Source:HGNC Symbol;Acc:HGNC:9958]
56729	RETN	ENSG00000104918	resistin [Source:HGNC Symbol;Acc:HGNC:20389]
84666	RETNLB	ENSG00000163515	resistin like beta [Source:HGNC Symbol;Acc:HGNC:20388]
6095	RORA	ENSG00000069667	RAR related orphan receptor A [Source:HGNC Symbol;Acc:HGNC:10258]
6197	RPS6KA3	ENSG00000177189	ribosomal protein S6 kinase A3 [Source:HGNC Symbol;Acc:HGNC:10432]
6198	RPS6KB1	ENSG00000108443	ribosomal protein S6 kinase B1 [Source:HGNC Symbol;Acc:HGNC:10436]
6248	RSC1A1	ENSG00000215695	regulator of solute carriers 1 [Source:HGNC Symbol;Acc:HGNC:10458]
862	RUNX1T1	ENSG00000079102	RUNX1 partner transcriptional co-repressor 1 [Source:HGNC Symbol;Acc:HGNC:1535]
6256	RXRA	ENSG00000186350	retinoid X receptor alpha [Source:HGNC Symbol;Acc:HGNC:10477]
6258	RXRG	ENSG00000143171	retinoid X receptor gamma [Source:HGNC Symbol;Acc:HGNC:10479]
949	SCARB1	ENSG00000073060	scavenger receptor class B member 1 [Source:HGNC Symbol;Acc:HGNC:1664]
6382	SDC1	ENSG00000115884	syndecan 1 [Source:HGNC Symbol;Acc:HGNC:10658]
9672	SDC3	ENSG00000162512	syndecan 3 [Source:HGNC Symbol;Acc:HGNC:10660]
5054	SERPINE1	ENSG00000106366	serpin family E member 1 [Source:HGNC Symbol;Acc:HGNC:8583]
6422	SFRP1	ENSG00000104332	secreted frizzled related protein 1 [Source:HGNC Symbol;Acc:HGNC:10776]
6424	SFRP4	ENSG00000106483	secreted frizzled related protein 4 [Source:HGNC Symbol;Acc:HGNC:10778]
6446	SGK1	ENSG00000118515	serum/glucocorticoid regulated kinase 1 [Source:HGNC Symbol;Acc:HGNC:10810]
6492	SIM1	ENSG00000112246	SIM bHLH transcription factor 1 [Source:HGNC Symbol;Acc:HGNC:10882]
57419	SLC24A3	ENSG00000185052	solute carrier family 24 member 3 [Source:HGNC Symbol;Acc:HGNC:10977]
6514	SLC2A2	ENSG00000163581	solute carrier family 2 member 2 [Source:HGNC Symbol;Acc:HGNC:11006]
6517	SLC2A4	ENSG00000288174	solute carrier family 2 member 4 [Source:HGNC Symbol;Acc:HGNC:11009]
6529	SLC6A1	ENSG00000157103	solute carrier family 6 member 1 [Source:HGNC Symbol;Acc:HGNC:11042]
11254	SLC6A14	ENSG00000268104	solute carrier family 6 member 14 [Source:HGNC Symbol;Acc:HGNC:11047]
6531	SLC6A3	ENSG00000276996	solute carrier family 6 member 3 [Source:HGNC Symbol;Acc:HGNC:11049]
4088	SMAD3	ENSG00000166949	SMAD family member 3 [Source:HGNC Symbol;Acc:HGNC:6769]
6638	SNRPN	ENSG00000128739	small nuclear ribonucleoprotein polypeptide N [Source:HGNC Symbol;Acc:HGNC:11164]
8435	SOAT2	ENSG00000167780	sterol O-acyltransferase 2 [Source:HGNC Symbol;Acc:HGNC:11178]
9021	SOCS3	ENSG00000184557	suppressor of cytokine signaling 3 [Source:HGNC Symbol;Acc:HGNC:19391]
10580	SORBS1	ENSG00000095637	sorbin and SH3 domain containing 1 [Source:HGNC Symbol;Acc:HGNC:14565]
30812	SOX8	ENSG00000005513	SRY-box transcription factor 8 [Source:HGNC Symbol;Acc:HGNC:11203]
6667	SP1	ENSG00000185591	Sp1 transcription factor [Source:HGNC Symbol;Acc:HGNC:11205]
6678	SPARC	ENSG00000113140	secreted protein acidic and cysteine rich [Source:HGNC Symbol;Acc:HGNC:11219]
6720	SREBF1	ENSG00000072310	sterol regulatory element binding transcription factor 1 [Source:HGNC Symbol;Acc:HGNC:11289]
6772	STAT1	ENSG00000115415	signal transducer and activator of transcription 1 [Source:HGNC Symbol;Acc:HGNC:11362]
6774	STAT3	ENSG00000168610	signal transducer and activator of transcription 3 [Source:HGNC Symbol;Acc:HGNC:11364]
6776	STAT5A	ENSG00000126561	signal transducer and activator of transcription 5A [Source:HGNC Symbol;Acc:HGNC:11366]
6777	STAT5B	ENSG00000173757	signal transducer and activator of transcription 5B [Source:HGNC Symbol;Acc:HGNC:11367]
10494	STK25	ENSG00000115694	serine/threonine kinase 25 [Source:HGNC Symbol;Acc:HGNC:11404]
6926	TBX3	ENSG00000135111	T-box transcription factor 3 [Source:HGNC Symbol;Acc:HGNC:11602]
7041	TGFB1I1	ENSG00000140682	transforming growth factor beta 1 induced transcript 1 [Source:HGNC Symbol;Acc:HGNC:11767]
7054	TH	ENSG00000180176	tyrosine hydroxylase [Source:HGNC Symbol;Acc:HGNC:11782]
7067	THRA	ENSG00000126351	thyroid hormone receptor alpha [Source:HGNC Symbol;Acc:HGNC:11796]
7068	THRB	ENSG00000151090	thyroid hormone receptor beta [Source:HGNC Symbol;Acc:HGNC:11799]
7086	TKT	ENSG00000163931	transketolase [Source:HGNC Symbol;Acc:HGNC:11834]
7124	TNF	ENSG00000228978	tumor necrosis factor [Source:HGNC Symbol;Acc:HGNC:11892]
7133	TNFRSF1B	ENSG00000028137	TNF receptor superfamily member 1B [Source:HGNC Symbol;Acc:HGNC:11917]
57761	TRIB3	ENSG00000101255	tribbles pseudokinase 3 [Source:HGNC Symbol;Acc:HGNC:16228]
7275	TUB	ENSG00000166402	TUB bipartite transcription factor [Source:HGNC Symbol;Acc:HGNC:12406]
7291	TWIST1	ENSG00000122691	twist family bHLH transcription factor 1 [Source:HGNC Symbol;Acc:HGNC:12428]
10628	TXNP1	ENSG00000232823	thioredoxin pseudogene 1 [Source:HGNC Symbol;Acc:HGNC:49481]
59286	UBL5	ENSG00000198258	ubiquitin like 5 [Source:HGNC Symbol;Acc:HGNC:13736]
197131	UBR1	ENSG00000159459	ubiquitin protein ligase E3 component n-recognin 1 [Source:HGNC Symbol;Acc:HGNC:16808]
7350	UCP1	ENSG00000109424	uncoupling protein 1 [Source:HGNC Symbol;Acc:HGNC:12517]
7351	UCP2	ENSG00000175567	uncoupling protein 2 [Source:HGNC Symbol;Acc:HGNC:12518]
7352	UCP3	ENSG00000175564	uncoupling protein 3 [Source:HGNC Symbol;Acc:HGNC:12519]
8633	UNC5C	ENSG00000182168	unc-5 netrin receptor C [Source:HGNC Symbol;Acc:HGNC:12569]
7412	VCAM1	ENSG00000162692	vascular cell adhesion molecule 1 [Source:HGNC Symbol;Acc:HGNC:12663]
7421	VDR	ENSG00000111424	vitamin D receptor [Source:HGNC Symbol;Acc:HGNC:12679]
7425	VGF	ENSG00000128564	VGF nerve growth factor inducible [Source:HGNC Symbol;Acc:HGNC:12684]
7436	VLDLR	ENSG00000147852	very low density lipoprotein receptor [Source:HGNC Symbol;Acc:HGNC:12698]
30813	VSX1	ENSG00000100987	visual system homeobox 1 [Source:HGNC Symbol;Acc:HGNC:12723]
23038	WDTC1	ENSG00000142784	WD and tetratricopeptide repeats 1 [Source:HGNC Symbol;Acc:HGNC:29175]
7471	WNT1	ENSG00000125084	Wnt family member 1 [Source:HGNC Symbol;Acc:HGNC:12774]
7480	WNT10B	ENSG00000169884	Wnt family member 10B [Source:HGNC Symbol;Acc:HGNC:12775]
81029	WNT5B	ENSG00000111186	Wnt family member 5B [Source:HGNC Symbol;Acc:HGNC:16265]
7490	WT1	ENSG00000184937	WT1 transcription factor [Source:HGNC Symbol;Acc:HGNC:12796]
7528	YY1	ENSG00000100811	YY1 transcription factor [Source:HGNC Symbol;Acc:HGNC:12856]
7538	ZFP36	ENSG00000128016	ZFP36 ring finger protein [Source:HGNC Symbol;Acc:HGNC:12862]

## Sheet: Rank GSEA Ob&Metab type I or II
NAME	TITLE	SCORE	Cluster
MIR100HG	mir-100-let-7a-2-mir-125b-1 cluster host gene [Source:HGNC Symbol;Acc:HGNC:39522]	0.309866	Obesity&Lipid Metabolism Type I
KCNK17	potassium two pore domain channel subfamily K member 17 [Source:HGNC Symbol;Acc:HGNC:14465]	0.273376	Obesity&Lipid Metabolism Type I
LMO4	LIM domain only 4 [Source:HGNC Symbol;Acc:HGNC:6644]	0.252925	Obesity&Lipid Metabolism Type I
MSL3P1	MSL complex subunit 3 pseudogene 1 [Source:HGNC Symbol;Acc:HGNC:17837]	0.24569	Obesity&Lipid Metabolism Type I
PICSAR	P38 inhibited cutaneous squamous cell carcinoma associated lincRNA [Source:HGNC Symbol;Acc:HGNC:19725]	0.243414	Obesity&Lipid Metabolism Type I
MORN2	MORN repeat containing 2 [Source:HGNC Symbol;Acc:HGNC:30166]	0.241774	Obesity&Lipid Metabolism Type I
ASCL1	achaete-scute family bHLH transcription factor 1 [Source:HGNC Symbol;Acc:HGNC:738]	0.241097	Obesity&Lipid Metabolism Type I
CFAP65	cilia and flagella associated protein 65 [Source:HGNC Symbol;Acc:HGNC:25325]	0.240392	Obesity&Lipid Metabolism Type I
IFTAP	intraflagellar transport associated protein [Source:HGNC Symbol;Acc:HGNC:25142]	0.239884	Obesity&Lipid Metabolism Type I
LRRN1	leucine rich repeat neuronal 1 [Source:HGNC Symbol;Acc:HGNC:20980]	0.236097	Obesity&Lipid Metabolism Type I
DLK1	delta like non-canonical Notch ligand 1 [Source:HGNC Symbol;Acc:HGNC:2907]	0.235421	Obesity&Lipid Metabolism Type I
NXF3	nuclear RNA export factor 3 [Source:HGNC Symbol;Acc:HGNC:8073]	0.232819	Obesity&Lipid Metabolism Type I
PTPRT	protein tyrosine phosphatase receptor type T [Source:HGNC Symbol;Acc:HGNC:9682]	0.231439	Obesity&Lipid Metabolism Type I
GABRG2	gamma-aminobutyric acid type A receptor subunit gamma2 [Source:HGNC Symbol;Acc:HGNC:4087]	0.229194	Obesity&Lipid Metabolism Type I
MYCN	MYCN proto-oncogene, bHLH transcription factor [Source:HGNC Symbol;Acc:HGNC:7559]	0.228242	Obesity&Lipid Metabolism Type I
GPC6	glypican 6 [Source:HGNC Symbol;Acc:HGNC:4454]	0.227594	Obesity&Lipid Metabolism Type I
MYCNOS	MYCN opposite strand [Source:HGNC Symbol;Acc:HGNC:16911]	0.226938	Obesity&Lipid Metabolism Type I
GTF2A2	general transcription factor IIA subunit 2 [Source:HGNC Symbol;Acc:HGNC:4647]	0.225151	Obesity&Lipid Metabolism Type I
ASIC2	acid sensing ion channel subunit 2 [Source:HGNC Symbol;Acc:HGNC:99]	0.223769	Obesity&Lipid Metabolism Type I
OR3A2	olfactory receptor family 3 subfamily A member 2 [Source:HGNC Symbol;Acc:HGNC:8283]	0.217086	Obesity&Lipid Metabolism Type I
ZFR2	zinc finger RNA binding protein 2 [Source:HGNC Symbol;Acc:HGNC:29189]	0.216974	Obesity&Lipid Metabolism Type I
CYP2B7P	cytochrome P450 family 2 subfamily B member 7, pseudogene [Source:HGNC Symbol;Acc:HGNC:2616]	0.214327	Obesity&Lipid Metabolism Type I
FLJ36000	uncharacterized FLJ36000 [Source:NCBI gene (formerly Entrezgene);Acc:284124]	0.211558	Obesity&Lipid Metabolism Type I
KLRF1	killer cell lectin like receptor F1 [Source:HGNC Symbol;Acc:HGNC:13342]	0.211549	Obesity&Lipid Metabolism Type I
ZNF781	zinc finger protein 781 [Source:HGNC Symbol;Acc:HGNC:26745]	0.211386	Obesity&Lipid Metabolism Type I
ENSG00000248540	novel transcript	0.211383	Obesity&Lipid Metabolism Type I
RPS7	ribosomal protein S7 [Source:HGNC Symbol;Acc:HGNC:10440]	0.209983	Obesity&Lipid Metabolism Type I
SYT2	synaptotagmin 2 [Source:HGNC Symbol;Acc:HGNC:11510]	0.2083	Obesity&Lipid Metabolism Type I
DES	desmin [Source:HGNC Symbol;Acc:HGNC:2770]	0.208155	Obesity&Lipid Metabolism Type I
PROC	protein C, inactivator of coagulation factors Va and VIIIa [Source:HGNC Symbol;Acc:HGNC:9451]	0.207889	Obesity&Lipid Metabolism Type I
DGKG	diacylglycerol kinase gamma [Source:HGNC Symbol;Acc:HGNC:2853]	0.207807	Obesity&Lipid Metabolism Type I
H2AC20	H2A clustered histone 20 [Source:HGNC Symbol;Acc:HGNC:4738]	0.207729	Obesity&Lipid Metabolism Type I
ADAM21	ADAM metallopeptidase domain 21 [Source:HGNC Symbol;Acc:HGNC:200]	0.20753	Obesity&Lipid Metabolism Type I
H4C3	H4 clustered histone 3 [Source:HGNC Symbol;Acc:HGNC:4787]	0.207249	Obesity&Lipid Metabolism Type I
FOXQ1	forkhead box Q1 [Source:HGNC Symbol;Acc:HGNC:20951]	0.206779	Obesity&Lipid Metabolism Type I
KPNA7	karyopherin subunit alpha 7 [Source:HGNC Symbol;Acc:HGNC:21839]	0.206351	Obesity&Lipid Metabolism Type I
SPATS1	spermatogenesis associated serine rich 1 [Source:HGNC Symbol;Acc:HGNC:22957]	0.205682	Obesity&Lipid Metabolism Type I
LINC01587	long intergenic non-protein coding RNA 1587 [Source:HGNC Symbol;Acc:HGNC:13716]	0.204109	Obesity&Lipid Metabolism Type I
ADCY2	adenylate cyclase 2 [Source:HGNC Symbol;Acc:HGNC:233]	0.203985	Obesity&Lipid Metabolism Type I
GPC3	glypican 3 [Source:HGNC Symbol;Acc:HGNC:4451]	0.202637	Obesity&Lipid Metabolism Type I
GNG5	G protein subunit gamma 5 [Source:HGNC Symbol;Acc:HGNC:4408]	0.201944	Obesity&Lipid Metabolism Type I
CCDC181	coiled-coil domain containing 181 [Source:HGNC Symbol;Acc:HGNC:28051]	0.199903	Obesity&Lipid Metabolism Type I
OR7D2	olfactory receptor family 7 subfamily D member 2 [Source:HGNC Symbol;Acc:HGNC:8378]	0.197929	Obesity&Lipid Metabolism Type I
FRMPD2	FERM and PDZ domain containing 2 [Source:HGNC Symbol;Acc:HGNC:28572]	0.197772	Obesity&Lipid Metabolism Type I
NKAIN2	sodium/potassium transporting ATPase interacting 2 [Source:HGNC Symbol;Acc:HGNC:16443]	0.197369	Obesity&Lipid Metabolism Type I
AFF3	AF4/FMR2 family member 3 [Source:HGNC Symbol;Acc:HGNC:6473]	0.196587	Obesity&Lipid Metabolism Type I
MDK	midkine [Source:HGNC Symbol;Acc:HGNC:6972]	0.196145	Obesity&Lipid Metabolism Type I
CPLX2	complexin 2 [Source:HGNC Symbol;Acc:HGNC:2310]	0.195411	Obesity&Lipid Metabolism Type I
C1orf194	chromosome 1 open reading frame 194 [Source:HGNC Symbol;Acc:HGNC:32331]	0.195059	Obesity&Lipid Metabolism Type I
KRT6B	keratin 6B [Source:HGNC Symbol;Acc:HGNC:6444]	0.194885	Obesity&Lipid Metabolism Type I
TBX18	T-box transcription factor 18 [Source:HGNC Symbol;Acc:HGNC:11595]	0.194374	Obesity&Lipid Metabolism Type I
CNGA4	cyclic nucleotide gated channel subunit alpha 4 [Source:HGNC Symbol;Acc:HGNC:2152]	0.194328	Obesity&Lipid Metabolism Type I
SMIM26	small integral membrane protein 26 [Source:HGNC Symbol;Acc:HGNC:43430]	0.193924	Obesity&Lipid Metabolism Type I
MEIG1	meiosis/spermiogenesis associated 1 [Source:HGNC Symbol;Acc:HGNC:23429]	0.192702	Obesity&Lipid Metabolism Type I
CPNE8	copine 8 [Source:HGNC Symbol;Acc:HGNC:23498]	0.191964	Obesity&Lipid Metabolism Type I
S1PR2	sphingosine-1-phosphate receptor 2 [Source:HGNC Symbol;Acc:HGNC:3169]	0.191452	Obesity&Lipid Metabolism Type I
ADCYAP1R1	ADCYAP receptor type I [Source:HGNC Symbol;Acc:HGNC:242]	0.19144	Obesity&Lipid Metabolism Type I
DNAJB6	DnaJ heat shock protein family (Hsp40) member B6 [Source:HGNC Symbol;Acc:HGNC:14888]	0.190405	Obesity&Lipid Metabolism Type I
HMGA2	high mobility group AT-hook 2 [Source:HGNC Symbol;Acc:HGNC:5009]	0.190052	Obesity&Lipid Metabolism Type I
ST6GALNAC3	ST6 N-acetylgalactosaminide alpha-2,6-sialyltransferase 3 [Source:HGNC Symbol;Acc:HGNC:19343]	0.189645	Obesity&Lipid Metabolism Type I
SNAP25	synaptosome associated protein 25 [Source:HGNC Symbol;Acc:HGNC:11132]	0.188731	Obesity&Lipid Metabolism Type I
KIT	KIT proto-oncogene, receptor tyrosine kinase [Source:HGNC Symbol;Acc:HGNC:6342]	0.188696	Obesity&Lipid Metabolism Type I
TRAPPC3L	trafficking protein particle complex subunit 3L [Source:HGNC Symbol;Acc:HGNC:21090]	0.187462	Obesity&Lipid Metabolism Type I
TAGLN3	transgelin 3 [Source:HGNC Symbol;Acc:HGNC:29868]	0.187243	Obesity&Lipid Metabolism Type I
SERPINI2	serpin family I member 2 [Source:HGNC Symbol;Acc:HGNC:8945]	0.187212	Obesity&Lipid Metabolism Type I
RBFOX1	RNA binding fox-1 homolog 1 [Source:HGNC Symbol;Acc:HGNC:18222]	0.187012	Obesity&Lipid Metabolism Type I
GJB7	gap junction protein beta 7 [Source:HGNC Symbol;Acc:HGNC:16690]	0.186422	Obesity&Lipid Metabolism Type I
FANCF	FA complementation group F [Source:HGNC Symbol;Acc:HGNC:3587]	0.18637	Obesity&Lipid Metabolism Type I
LINC00470	long intergenic non-protein coding RNA 470 [Source:HGNC Symbol;Acc:HGNC:1225]	0.186181	Obesity&Lipid Metabolism Type I
DIRAS3	DIRAS family GTPase 3 [Source:HGNC Symbol;Acc:HGNC:687]	0.185628	Obesity&Lipid Metabolism Type I
MNS1	meiosis specific nuclear structural 1 [Source:HGNC Symbol;Acc:HGNC:29636]	0.185368	Obesity&Lipid Metabolism Type I
DNAI3	dynein axonemal intermediate chain 3 [Source:HGNC Symbol;Acc:HGNC:30711]	0.184959	Obesity&Lipid Metabolism Type I
NTRK3	neurotrophic receptor tyrosine kinase 3 [Source:HGNC Symbol;Acc:HGNC:8033]	0.184617	Obesity&Lipid Metabolism Type I
NXPH2	neurexophilin 2 [Source:HGNC Symbol;Acc:HGNC:8076]	0.184243	Obesity&Lipid Metabolism Type I
ARSH	arylsulfatase family member H [Source:HGNC Symbol;Acc:HGNC:32488]	0.183158	Obesity&Lipid Metabolism Type I
GREB1	growth regulating estrogen receptor binding 1 [Source:HGNC Symbol;Acc:HGNC:24885]	0.182502	Obesity&Lipid Metabolism Type I
MARCHF11	membrane associated ring-CH-type finger 11 [Source:HGNC Symbol;Acc:HGNC:33609]	0.182257	Obesity&Lipid Metabolism Type I
PDE6A	phosphodiesterase 6A [Source:HGNC Symbol;Acc:HGNC:8785]	0.182122	Obesity&Lipid Metabolism Type I
CDH26	cadherin 26 [Source:HGNC Symbol;Acc:HGNC:15902]	0.182037	Obesity&Lipid Metabolism Type I
TDGF1	teratocarcinoma-derived growth factor 1 [Source:HGNC Symbol;Acc:HGNC:11701]	0.180952	Obesity&Lipid Metabolism Type I
CAPN6	calpain 6 [Source:HGNC Symbol;Acc:HGNC:1483]	0.18029	Obesity&Lipid Metabolism Type I
DCLK1	doublecortin like kinase 1 [Source:HGNC Symbol;Acc:HGNC:2700]	0.180077	Obesity&Lipid Metabolism Type I
SFRP1	secreted frizzled related protein 1 [Source:HGNC Symbol;Acc:HGNC:10776]	0.179745	Obesity&Lipid Metabolism Type I
SYN1	synapsin I [Source:HGNC Symbol;Acc:HGNC:11494]	0.178605	Obesity&Lipid Metabolism Type I
BEND5	BEN domain containing 5 [Source:HGNC Symbol;Acc:HGNC:25668]	0.177814	Obesity&Lipid Metabolism Type I
BCRP3	BCR pseudogene 3 [Source:HGNC Symbol;Acc:HGNC:1016]	0.17731	Obesity&Lipid Metabolism Type I
GAB4	GRB2 associated binding protein family member 4 [Source:HGNC Symbol;Acc:HGNC:18325]	0.177032	Obesity&Lipid Metabolism Type I
FDCSP	follicular dendritic cell secreted protein [Source:HGNC Symbol;Acc:HGNC:19215]	0.176987	Obesity&Lipid Metabolism Type I
ALKAL2	ALK and LTK ligand 2 [Source:HGNC Symbol;Acc:HGNC:27683]	0.176647	Obesity&Lipid Metabolism Type I
S100A7	S100 calcium binding protein A7 [Source:HGNC Symbol;Acc:HGNC:10497]	0.176274	Obesity&Lipid Metabolism Type I
TENM3-AS1	TENM3 antisense RNA 1 [Source:HGNC Symbol;Acc:HGNC:28076]	0.17616	Obesity&Lipid Metabolism Type I
TUBA4B	tubulin alpha 4b [Source:HGNC Symbol;Acc:HGNC:18637]	0.176075	Obesity&Lipid Metabolism Type I
DISP3	dispatched RND transporter family member 3 [Source:HGNC Symbol;Acc:HGNC:29251]	0.175974	Obesity&Lipid Metabolism Type I
GLI3	GLI family zinc finger 3 [Source:HGNC Symbol;Acc:HGNC:4319]	0.175872	Obesity&Lipid Metabolism Type I
NUDT11	nudix hydrolase 11 [Source:HGNC Symbol;Acc:HGNC:18011]	0.17552	Obesity&Lipid Metabolism Type I
FLJ16779	uncharacterized LOC100192386 [Source:NCBI gene (formerly Entrezgene);Acc:100192386]	0.175283	Obesity&Lipid Metabolism Type I
CTNNA2	catenin alpha 2 [Source:HGNC Symbol;Acc:HGNC:2510]	0.175186	Obesity&Lipid Metabolism Type I
STRA6	signaling receptor and transporter of retinol STRA6 [Source:HGNC Symbol;Acc:HGNC:30650]	0.174109	Obesity&Lipid Metabolism Type I
LCTL	lactase like [Source:HGNC Symbol;Acc:HGNC:15583]	0.173805	Obesity&Lipid Metabolism Type I
SPOCK3	SPARC (osteonectin), cwcv and kazal like domains proteoglycan 3 [Source:HGNC Symbol;Acc:HGNC:13565]	0.173234	Obesity&Lipid Metabolism Type I
SAA2	serum amyloid A2 [Source:HGNC Symbol;Acc:HGNC:10514]	0.172494	Obesity&Lipid Metabolism Type I
ALPL	alkaline phosphatase, biomineralization associated [Source:HGNC Symbol;Acc:HGNC:438]	0.172442	Obesity&Lipid Metabolism Type I
RMRP	RNA component of mitochondrial RNA processing endoribonuclease [Source:HGNC Symbol;Acc:HGNC:10031]	0.171918	Obesity&Lipid Metabolism Type I
IMMP1L	inner mitochondrial membrane peptidase subunit 1 [Source:HGNC Symbol;Acc:HGNC:26317]	0.17146	Obesity&Lipid Metabolism Type I
H3C2	H3 clustered histone 2 [Source:HGNC Symbol;Acc:HGNC:4776]	0.171451	Obesity&Lipid Metabolism Type I
PHLDA2	pleckstrin homology like domain family A member 2 [Source:HGNC Symbol;Acc:HGNC:12385]	0.169222	Obesity&Lipid Metabolism Type I
HSD3B2	hydroxy-delta-5-steroid dehydrogenase, 3 beta- and steroid delta-isomerase 2 [Source:HGNC Symbol;Acc:HGNC:5218]	0.168539	Obesity&Lipid Metabolism Type I
ZNF679	zinc finger protein 679 [Source:HGNC Symbol;Acc:HGNC:28650]	0.168524	Obesity&Lipid Metabolism Type I
HIF3A	hypoxia inducible factor 3 subunit alpha [Source:HGNC Symbol;Acc:HGNC:15825]	0.168222	Obesity&Lipid Metabolism Type I
LYVE1	lymphatic vessel endothelial hyaluronan receptor 1 [Source:HGNC Symbol;Acc:HGNC:14687]	0.168192	Obesity&Lipid Metabolism Type I
KIF17	kinesin family member 17 [Source:HGNC Symbol;Acc:HGNC:19167]	0.16793	Obesity&Lipid Metabolism Type I
LRTM2	leucine rich repeats and transmembrane domains 2 [Source:HGNC Symbol;Acc:HGNC:32443]	0.16762	Obesity&Lipid Metabolism Type I
DNMBP-AS1	DNMBP antisense RNA 1 [Source:HGNC Symbol;Acc:HGNC:20431]	0.167405	Obesity&Lipid Metabolism Type I
PCDHA7	protocadherin alpha 7 [Source:HGNC Symbol;Acc:HGNC:8673]	0.166787	Obesity&Lipid Metabolism Type I
SLC36A4	solute carrier family 36 member 4 [Source:HGNC Symbol;Acc:HGNC:19660]	0.166402	Obesity&Lipid Metabolism Type I
IL13RA2	interleukin 13 receptor subunit alpha 2 [Source:HGNC Symbol;Acc:HGNC:5975]	0.165877	Obesity&Lipid Metabolism Type I
MAP3K19	mitogen-activated protein kinase kinase kinase 19 [Source:HGNC Symbol;Acc:HGNC:26249]	0.165421	Obesity&Lipid Metabolism Type I
MIR503HG	MIR503 host gene [Source:HGNC Symbol;Acc:HGNC:28258]	0.165361	Obesity&Lipid Metabolism Type I
NPTX2	neuronal pentraxin 2 [Source:HGNC Symbol;Acc:HGNC:7953]	0.165194	Obesity&Lipid Metabolism Type I
MAGEC1	MAGE family member C1 [Source:HGNC Symbol;Acc:HGNC:6812]	0.165118	Obesity&Lipid Metabolism Type I
KHDRBS2	KH RNA binding domain containing, signal transduction associated 2 [Source:HGNC Symbol;Acc:HGNC:18114]	0.164833	Obesity&Lipid Metabolism Type I
H1-5	H1.5 linker histone, cluster member [Source:HGNC Symbol;Acc:HGNC:4719]	0.164403	Obesity&Lipid Metabolism Type I
H3C11	H3 clustered histone 11 [Source:HGNC Symbol;Acc:HGNC:4771]	0.164395	Obesity&Lipid Metabolism Type I
EFNA4	ephrin A4 [Source:HGNC Symbol;Acc:HGNC:3224]	0.164345	Obesity&Lipid Metabolism Type I
PORCN	porcupine O-acyltransferase [Source:HGNC Symbol;Acc:HGNC:17652]	0.164131	Obesity&Lipid Metabolism Type I
TSPAN11	tetraspanin 11 [Source:HGNC Symbol;Acc:HGNC:30795]	0.163454	Obesity&Lipid Metabolism Type I
DSEL	dermatan sulfate epimerase like [Source:HGNC Symbol;Acc:HGNC:18144]	0.163327	Obesity&Lipid Metabolism Type I
C1orf189	chromosome 1 open reading frame 189 [Source:HGNC Symbol;Acc:HGNC:32305]	0.16239	Obesity&Lipid Metabolism Type I
MAP6	microtubule associated protein 6 [Source:HGNC Symbol;Acc:HGNC:6868]	0.162321	Obesity&Lipid Metabolism Type I
GRM6	glutamate metabotropic receptor 6 [Source:HGNC Symbol;Acc:HGNC:4598]	0.162196	Obesity&Lipid Metabolism Type I
BEX1	brain expressed X-linked 1 [Source:HGNC Symbol;Acc:HGNC:1036]	0.162015	Obesity&Lipid Metabolism Type I
MIA	MIA SH3 domain containing [Source:HGNC Symbol;Acc:HGNC:7076]	0.161914	Obesity&Lipid Metabolism Type I
FOXI1	forkhead box I1 [Source:HGNC Symbol;Acc:HGNC:3815]	0.161876	Obesity&Lipid Metabolism Type I
FGF17	fibroblast growth factor 17 [Source:HGNC Symbol;Acc:HGNC:3673]	0.161763	Obesity&Lipid Metabolism Type I
SCARNA5	small Cajal body-specific RNA 5 [Source:HGNC Symbol;Acc:HGNC:32561]	0.161104	Obesity&Lipid Metabolism Type I
RXRG	retinoid X receptor gamma [Source:HGNC Symbol;Acc:HGNC:10479]	0.161014	Obesity&Lipid Metabolism Type I
KRT79	keratin 79 [Source:HGNC Symbol;Acc:HGNC:28930]	0.160668	Obesity&Lipid Metabolism Type I
DAW1	dynein assembly factor with WD repeats 1 [Source:HGNC Symbol;Acc:HGNC:26383]	0.159974	Obesity&Lipid Metabolism Type I
H4C4	H4 clustered histone 4 [Source:HGNC Symbol;Acc:HGNC:4782]	0.159742	Obesity&Lipid Metabolism Type I
EFHC2	EF-hand domain containing 2 [Source:HGNC Symbol;Acc:HGNC:26233]	0.159646	Obesity&Lipid Metabolism Type I
STOML3	stomatin like 3 [Source:HGNC Symbol;Acc:HGNC:19420]	0.159433	Obesity&Lipid Metabolism Type I
KIRREL2	kirre like nephrin family adhesion molecule 2 [Source:HGNC Symbol;Acc:HGNC:18816]	0.15885	Obesity&Lipid Metabolism Type I
MAPK8IP1	mitogen-activated protein kinase 8 interacting protein 1 [Source:HGNC Symbol;Acc:HGNC:6882]	0.158744	Obesity&Lipid Metabolism Type I
SAA1	serum amyloid A1 [Source:HGNC Symbol;Acc:HGNC:10513]	0.158742	Obesity&Lipid Metabolism Type I
RBAKDN	RBAK downstream neighbor [Source:HGNC Symbol;Acc:HGNC:33770]	0.158492	Obesity&Lipid Metabolism Type I
PRECSIT	p53 regulated carcinoma associated Stat3 activating long intergenic non-protein coding transcript [Source:HGNC Symbol;Acc:HGNC:27492]	0.158093	Obesity&Lipid Metabolism Type I
MAGEC2	MAGE family member C2 [Source:HGNC Symbol;Acc:HGNC:13574]	0.157938	Obesity&Lipid Metabolism Type I
MEGF11	multiple EGF like domains 11 [Source:HGNC Symbol;Acc:HGNC:29635]	0.157865	Obesity&Lipid Metabolism Type I
DACT2	dishevelled binding antagonist of beta catenin 2 [Source:HGNC Symbol;Acc:HGNC:21231]	0.157761	Obesity&Lipid Metabolism Type I
COL9A3	collagen type IX alpha 3 chain [Source:HGNC Symbol;Acc:HGNC:2219]	0.157649	Obesity&Lipid Metabolism Type I
ZNF733P	zinc finger protein 733, pseudogene [Source:HGNC Symbol;Acc:HGNC:32473]	0.157272	Obesity&Lipid Metabolism Type I
OR1N1	olfactory receptor family 1 subfamily N member 1 [Source:HGNC Symbol;Acc:HGNC:8221]	0.157109	Obesity&Lipid Metabolism Type I
NOL4	nucleolar protein 4 [Source:HGNC Symbol;Acc:HGNC:7870]	0.156968	Obesity&Lipid Metabolism Type I
PRRG3	proline rich and Gla domain 3 [Source:HGNC Symbol;Acc:HGNC:30798]	0.156771	Obesity&Lipid Metabolism Type I
MAGOHB	mago homolog B, exon junction complex subunit [Source:HGNC Symbol;Acc:HGNC:25504]	0.156445	Obesity&Lipid Metabolism Type I
LINC01006	long intergenic non-protein coding RNA 1006 [Source:HGNC Symbol;Acc:HGNC:48971]	0.156315	Obesity&Lipid Metabolism Type I
SAA4	serum amyloid A4, constitutive [Source:HGNC Symbol;Acc:HGNC:10516]	0.156156	Obesity&Lipid Metabolism Type I
DMKN	dermokine [Source:HGNC Symbol;Acc:HGNC:25063]	0.155338	Obesity&Lipid Metabolism Type I
CDH19	cadherin 19 [Source:HGNC Symbol;Acc:HGNC:1758]	0.15528	Obesity&Lipid Metabolism Type I
TMEM212	transmembrane protein 212 [Source:HGNC Symbol;Acc:HGNC:34295]	0.155249	Obesity&Lipid Metabolism Type I
ERICH3	glutamate rich 3 [Source:HGNC Symbol;Acc:HGNC:25346]	0.154438	Obesity&Lipid Metabolism Type I
COMMD6	COMM domain containing 6 [Source:HGNC Symbol;Acc:HGNC:24015]	0.154351	Obesity&Lipid Metabolism Type I
WFIKKN2	WAP, follistatin/kazal, immunoglobulin, kunitz and netrin domain containing 2 [Source:HGNC Symbol;Acc:HGNC:30916]	0.154327	Obesity&Lipid Metabolism Type I
DNAAF4	dynein axonemal assembly factor 4 [Source:HGNC Symbol;Acc:HGNC:21493]	0.15376	Obesity&Lipid Metabolism Type I
RPF1	ribosome production factor 1 homolog [Source:HGNC Symbol;Acc:HGNC:30350]	0.15375	Obesity&Lipid Metabolism Type I
C8orf48	chromosome 8 open reading frame 48 [Source:HGNC Symbol;Acc:HGNC:26345]	0.153724	Obesity&Lipid Metabolism Type I
DUOX1	dual oxidase 1 [Source:HGNC Symbol;Acc:HGNC:3062]	0.153426	Obesity&Lipid Metabolism Type I
NKAIN3	sodium/potassium transporting ATPase interacting 3 [Source:HGNC Symbol;Acc:HGNC:26829]	0.153314	Obesity&Lipid Metabolism Type I
FOXA2	forkhead box A2 [Source:HGNC Symbol;Acc:HGNC:5022]	0.153287	Obesity&Lipid Metabolism Type I
EFNA3	ephrin A3 [Source:HGNC Symbol;Acc:HGNC:3223]	0.152918	Obesity&Lipid Metabolism Type I
PCDHB4	protocadherin beta 4 [Source:HGNC Symbol;Acc:HGNC:8689]	0.152791	Obesity&Lipid Metabolism Type I
COPS9	COP9 signalosome subunit 9 [Source:HGNC Symbol;Acc:HGNC:21314]	0.152727	Obesity&Lipid Metabolism Type I
ZNF117	zinc finger protein 117 [Source:HGNC Symbol;Acc:HGNC:12897]	0.152584	Obesity&Lipid Metabolism Type I
CNTN2	contactin 2 [Source:HGNC Symbol;Acc:HGNC:2172]	0.152539	Obesity&Lipid Metabolism Type I
PABPC1L2B	poly(A) binding protein cytoplasmic 1 like 2B [Source:HGNC Symbol;Acc:HGNC:31852]	0.152275	Obesity&Lipid Metabolism Type I
SBSN	suprabasin [Source:HGNC Symbol;Acc:HGNC:24950]	0.152274	Obesity&Lipid Metabolism Type I
PLPPR1	phospholipid phosphatase related 1 [Source:HGNC Symbol;Acc:HGNC:25993]	0.152255	Obesity&Lipid Metabolism Type I
FFAR1	free fatty acid receptor 1 [Source:HGNC Symbol;Acc:HGNC:4498]	0.152089	Obesity&Lipid Metabolism Type I
HAS2-AS1	HAS2 antisense RNA 1 [Source:HGNC Symbol;Acc:HGNC:34340]	0.15201	Obesity&Lipid Metabolism Type I
KCNJ13	potassium inwardly rectifying channel subfamily J member 13 [Source:HGNC Symbol;Acc:HGNC:6259]	0.151858	Obesity&Lipid Metabolism Type I
ANKRD66	ankyrin repeat domain 66 [Source:HGNC Symbol;Acc:HGNC:44669]	0.151597	Obesity&Lipid Metabolism Type I
SCARNA2	small Cajal body-specific RNA 2 [Source:HGNC Symbol;Acc:HGNC:32558]	0.151472	Obesity&Lipid Metabolism Type I
SNRPB2	small nuclear ribonucleoprotein polypeptide B2 [Source:HGNC Symbol;Acc:HGNC:11155]	0.151438	Obesity&Lipid Metabolism Type I
CSGALNACT1	chondroitin sulfate N-acetylgalactosaminyltransferase 1 [Source:HGNC Symbol;Acc:HGNC:24290]	0.151367	Obesity&Lipid Metabolism Type I
SPATA17	spermatogenesis associated 17 [Source:HGNC Symbol;Acc:HGNC:25184]	0.150395	Obesity&Lipid Metabolism Type I
MAK	male germ cell associated kinase [Source:HGNC Symbol;Acc:HGNC:6816]	0.149902	Obesity&Lipid Metabolism Type I
IL5RA	interleukin 5 receptor subunit alpha [Source:HGNC Symbol;Acc:HGNC:6017]	0.149618	Obesity&Lipid Metabolism Type I
HEY1	hes related family bHLH transcription factor with YRPW motif 1 [Source:HGNC Symbol;Acc:HGNC:4880]	0.149267	Obesity&Lipid Metabolism Type I
NUDT14	nudix hydrolase 14 [Source:HGNC Symbol;Acc:HGNC:20141]	0.149093	Obesity&Lipid Metabolism Type I
ELOVL2	ELOVL fatty acid elongase 2 [Source:HGNC Symbol;Acc:HGNC:14416]	0.148937	Obesity&Lipid Metabolism Type I
ODF2L	outer dense fiber of sperm tails 2 like [Source:HGNC Symbol;Acc:HGNC:29225]	0.148888	Obesity&Lipid Metabolism Type I
PYDC1	pyrin domain containing 1 [Source:HGNC Symbol;Acc:HGNC:30261]	0.148005	Obesity&Lipid Metabolism Type I
DNAI2	dynein axonemal intermediate chain 2 [Source:HGNC Symbol;Acc:HGNC:18744]	0.147997	Obesity&Lipid Metabolism Type I
SOX4	SRY-box transcription factor 4 [Source:HGNC Symbol;Acc:HGNC:11200]	0.147845	Obesity&Lipid Metabolism Type I
PACRG	parkin coregulated [Source:HGNC Symbol;Acc:HGNC:19152]	0.147751	Obesity&Lipid Metabolism Type I
KIF19	kinesin family member 19 [Source:HGNC Symbol;Acc:HGNC:26735]	0.147676	Obesity&Lipid Metabolism Type I
VASH2	vasohibin 2 [Source:HGNC Symbol;Acc:HGNC:25723]	0.147522	Obesity&Lipid Metabolism Type I
MYOZ3	myozenin 3 [Source:HGNC Symbol;Acc:HGNC:18565]	0.147227	Obesity&Lipid Metabolism Type I
PCDHA6	protocadherin alpha 6 [Source:HGNC Symbol;Acc:HGNC:8672]	0.146739	Obesity&Lipid Metabolism Type I
TAC3	tachykinin precursor 3 [Source:HGNC Symbol;Acc:HGNC:11521]	0.146634	Obesity&Lipid Metabolism Type I
C2orf50	chromosome 2 open reading frame 50 [Source:HGNC Symbol;Acc:HGNC:26324]	0.146631	Obesity&Lipid Metabolism Type I
TPRKB	TP53RK binding protein [Source:HGNC Symbol;Acc:HGNC:24259]	0.146564	Obesity&Lipid Metabolism Type I
ANO4	anoctamin 4 [Source:HGNC Symbol;Acc:HGNC:23837]	0.146547	Obesity&Lipid Metabolism Type I
SLC24A3	solute carrier family 24 member 3 [Source:HGNC Symbol;Acc:HGNC:10977]	0.146339	Obesity&Lipid Metabolism Type I
LHX2	LIM homeobox 2 [Source:HGNC Symbol;Acc:HGNC:6594]	0.146326	Obesity&Lipid Metabolism Type I
PPIA	peptidylprolyl isomerase A [Source:HGNC Symbol;Acc:HGNC:9253]	0.146223	Obesity&Lipid Metabolism Type I
TOX	thymocyte selection associated high mobility group box [Source:HGNC Symbol;Acc:HGNC:18988]	0.14558	Obesity&Lipid Metabolism Type I
FAM216B	family with sequence similarity 216 member B [Source:HGNC Symbol;Acc:HGNC:26883]	0.145569	Obesity&Lipid Metabolism Type I
DNAAF1	dynein axonemal assembly factor 1 [Source:HGNC Symbol;Acc:HGNC:30539]	0.145413	Obesity&Lipid Metabolism Type I
UBE2F	ubiquitin conjugating enzyme E2 F (putative) [Source:HGNC Symbol;Acc:HGNC:12480]	0.145263	Obesity&Lipid Metabolism Type I
RIMBP2	RIMS binding protein 2 [Source:HGNC Symbol;Acc:HGNC:30339]	0.14521	Obesity&Lipid Metabolism Type I
DYDC2	DPY30 domain containing 2 [Source:HGNC Symbol;Acc:HGNC:23468]	0.145013	Obesity&Lipid Metabolism Type I
TRDN	triadin [Source:HGNC Symbol;Acc:HGNC:12261]	0.145006	Obesity&Lipid Metabolism Type I
PTRHD1	peptidyl-tRNA hydrolase domain containing 1 [Source:HGNC Symbol;Acc:HGNC:33782]	0.144931	Obesity&Lipid Metabolism Type I
GSTM3	glutathione S-transferase mu 3 [Source:HGNC Symbol;Acc:HGNC:4635]	0.144577	Obesity&Lipid Metabolism Type I
LAMP5	lysosomal associated membrane protein family member 5 [Source:HGNC Symbol;Acc:HGNC:16097]	0.144361	Obesity&Lipid Metabolism Type I
SRSF12	serine and arginine rich splicing factor 12 [Source:HGNC Symbol;Acc:HGNC:21220]	0.144311	Obesity&Lipid Metabolism Type I
CFAP77	cilia and flagella associated protein 77 [Source:HGNC Symbol;Acc:HGNC:33776]	0.144155	Obesity&Lipid Metabolism Type I
EBF4	EBF family member 4 [Source:HGNC Symbol;Acc:HGNC:29278]	0.144137	Obesity&Lipid Metabolism Type I
PRSS41	serine protease 41 [Source:HGNC Symbol;Acc:HGNC:30715]	0.144133	Obesity&Lipid Metabolism Type I
IL1A	interleukin 1 alpha [Source:HGNC Symbol;Acc:HGNC:5991]	0.144125	Obesity&Lipid Metabolism Type I
PAGE2B	PAGE family member 2B [Source:HGNC Symbol;Acc:HGNC:31805]	0.143921	Obesity&Lipid Metabolism Type I
C20orf85	chromosome 20 open reading frame 85 [Source:HGNC Symbol;Acc:HGNC:16216]	0.143739	Obesity&Lipid Metabolism Type I
WNT4	Wnt family member 4 [Source:HGNC Symbol;Acc:HGNC:12783]	0.143529	Obesity&Lipid Metabolism Type I
COL2A1	collagen type II alpha 1 chain [Source:HGNC Symbol;Acc:HGNC:2200]	0.143491	Obesity&Lipid Metabolism Type I
FBXO16	F-box protein 16 [Source:HGNC Symbol;Acc:HGNC:13618]	0.143327	Obesity&Lipid Metabolism Type I
SOST	sclerostin [Source:HGNC Symbol;Acc:HGNC:13771]	0.1432	Obesity&Lipid Metabolism Type I
GAS2L2	growth arrest specific 2 like 2 [Source:HGNC Symbol;Acc:HGNC:24846]	0.142867	Obesity&Lipid Metabolism Type I
KIAA1614	KIAA1614 [Source:HGNC Symbol;Acc:HGNC:29327]	0.142772	Obesity&Lipid Metabolism Type I
NDUFAF4	NADH:ubiquinone oxidoreductase complex assembly factor 4 [Source:HGNC Symbol;Acc:HGNC:21034]	0.14254	Obesity&Lipid Metabolism Type I
CFAP221	cilia and flagella associated protein 221 [Source:HGNC Symbol;Acc:HGNC:33720]	0.142489	Obesity&Lipid Metabolism Type I
CACNA1G	calcium voltage-gated channel subunit alpha1 G [Source:HGNC Symbol;Acc:HGNC:1394]	0.142421	Obesity&Lipid Metabolism Type I
PCDH18	protocadherin 18 [Source:HGNC Symbol;Acc:HGNC:14268]	0.142297	Obesity&Lipid Metabolism Type I
WNT5B	Wnt family member 5B [Source:HGNC Symbol;Acc:HGNC:16265]	0.142226	Obesity&Lipid Metabolism Type I
DTHD1	death domain containing 1 [Source:HGNC Symbol;Acc:HGNC:37261]	0.142071	Obesity&Lipid Metabolism Type I
KATNBL1P6	katanin regulatory subunit B1 like 1 pseudogene 6 [Source:HGNC Symbol;Acc:HGNC:49056]	0.142031	Obesity&Lipid Metabolism Type I
DYNLT5	dynein light chain Tctex-type family member 5 [Source:HGNC Symbol;Acc:HGNC:26882]	0.141789	Obesity&Lipid Metabolism Type I
IGDCC3	immunoglobulin superfamily DCC subclass member 3 [Source:HGNC Symbol;Acc:HGNC:9700]	0.141655	Obesity&Lipid Metabolism Type I
DNAH12	dynein axonemal heavy chain 12 [Source:HGNC Symbol;Acc:HGNC:2943]	0.141535	Obesity&Lipid Metabolism Type I
BTBD11	BTB domain containing 11 [Source:HGNC Symbol;Acc:HGNC:23844]	0.141353	Obesity&Lipid Metabolism Type I
TMEM31	transmembrane protein 31 [Source:HGNC Symbol;Acc:HGNC:28601]	0.141238	Obesity&Lipid Metabolism Type I
CCL14	C-C motif chemokine ligand 14 [Source:HGNC Symbol;Acc:HGNC:10612]	0.141238	Obesity&Lipid Metabolism Type I
CDHR4	cadherin related family member 4 [Source:HGNC Symbol;Acc:HGNC:34527]	0.141166	Obesity&Lipid Metabolism Type I
SLC5A12	solute carrier family 5 member 12 [Source:HGNC Symbol;Acc:HGNC:28750]	0.141114	Obesity&Lipid Metabolism Type I
STON1-GTF2A1L	STON1-GTF2A1L readthrough [Source:HGNC Symbol;Acc:HGNC:30651]	0.140832	Obesity&Lipid Metabolism Type I
ZNF540	zinc finger protein 540 [Source:HGNC Symbol;Acc:HGNC:25331]	0.140665	Obesity&Lipid Metabolism Type I
SPRR3	small proline rich protein 3 [Source:HGNC Symbol;Acc:HGNC:11268]	0.14057	Obesity&Lipid Metabolism Type I
CIBAR2	CBY1 interacting BAR domain containing 2 [Source:HGNC Symbol;Acc:HGNC:24781]	0.140514	Obesity&Lipid Metabolism Type I
ZNF138	zinc finger protein 138 [Source:HGNC Symbol;Acc:HGNC:12922]	0.140384	Obesity&Lipid Metabolism Type I
CHGA	chromogranin A [Source:HGNC Symbol;Acc:HGNC:1929]	0.140318	Obesity&Lipid Metabolism Type I
RTL1	retrotransposon Gag like 1 [Source:HGNC Symbol;Acc:HGNC:14665]	0.140224	Obesity&Lipid Metabolism Type I
ANKUB1	ankyrin repeat and ubiquitin domain containing 1 [Source:HGNC Symbol;Acc:HGNC:29642]	0.140018	Obesity&Lipid Metabolism Type I
CD82	CD82 molecule [Source:HGNC Symbol;Acc:HGNC:6210]	0.140007	Obesity&Lipid Metabolism Type I
ZNF474	zinc finger protein 474 [Source:HGNC Symbol;Acc:HGNC:23245]	0.139798	Obesity&Lipid Metabolism Type I
LINC00261	long intergenic non-protein coding RNA 261 [Source:HGNC Symbol;Acc:HGNC:16189]	0.139693	Obesity&Lipid Metabolism Type I
REEP1	receptor accessory protein 1 [Source:HGNC Symbol;Acc:HGNC:25786]	0.139443	Obesity&Lipid Metabolism Type I
ACSL6	acyl-CoA synthetase long chain family member 6 [Source:HGNC Symbol;Acc:HGNC:16496]	0.139308	Obesity&Lipid Metabolism Type I
SLAIN1	SLAIN motif family member 1 [Source:HGNC Symbol;Acc:HGNC:26387]	0.139288	Obesity&Lipid Metabolism Type I
MYO16	myosin XVI [Source:HGNC Symbol;Acc:HGNC:29822]	0.139217	Obesity&Lipid Metabolism Type I
SPAG17	sperm associated antigen 17 [Source:HGNC Symbol;Acc:HGNC:26620]	0.139179	Obesity&Lipid Metabolism Type I
KCNRG	potassium channel regulator [Source:HGNC Symbol;Acc:HGNC:18893]	0.138577	Obesity&Lipid Metabolism Type I
MYL7	myosin light chain 7 [Source:HGNC Symbol;Acc:HGNC:21719]	0.138567	Obesity&Lipid Metabolism Type I
PEBP4	phosphatidylethanolamine binding protein 4 [Source:HGNC Symbol;Acc:HGNC:28319]	0.138415	Obesity&Lipid Metabolism Type I
PDE6D	phosphodiesterase 6D [Source:HGNC Symbol;Acc:HGNC:8788]	0.138253	Obesity&Lipid Metabolism Type I
LSM1	LSM1 homolog, mRNA degradation associated [Source:HGNC Symbol;Acc:HGNC:20472]	0.138206	Obesity&Lipid Metabolism Type I
PRB1	proline rich protein BstNI subfamily 1 [Source:HGNC Symbol;Acc:HGNC:9337]	0.138194	Obesity&Lipid Metabolism Type I
FGF3	fibroblast growth factor 3 [Source:HGNC Symbol;Acc:HGNC:3681]	0.138176	Obesity&Lipid Metabolism Type I
SLC7A2	solute carrier family 7 member 2 [Source:HGNC Symbol;Acc:HGNC:11060]	0.138164	Obesity&Lipid Metabolism Type I
LEMD1	LEM domain containing 1 [Source:HGNC Symbol;Acc:HGNC:18725]	0.138084	Obesity&Lipid Metabolism Type I
UCN3	urocortin 3 [Source:HGNC Symbol;Acc:HGNC:17781]	0.13797	Obesity&Lipid Metabolism Type I
MEX3A	mex-3 RNA binding family member A [Source:HGNC Symbol;Acc:HGNC:33482]	0.137788	Obesity&Lipid Metabolism Type I
SOX3	SRY-box transcription factor 3 [Source:HGNC Symbol;Acc:HGNC:11199]	0.13757	Obesity&Lipid Metabolism Type I
NME8	NME/NM23 family member 8 [Source:HGNC Symbol;Acc:HGNC:16473]	0.137546	Obesity&Lipid Metabolism Type I
SYP	synaptophysin [Source:HGNC Symbol;Acc:HGNC:11506]	0.137493	Obesity&Lipid Metabolism Type I
CR1L	complement C3b/C4b receptor 1 like [Source:HGNC Symbol;Acc:HGNC:2335]	0.137425	Obesity&Lipid Metabolism Type I
HES6	hes family bHLH transcription factor 6 [Source:HGNC Symbol;Acc:HGNC:18254]	0.137364	Obesity&Lipid Metabolism Type I
CFAP206	cilia and flagella associated protein 206 [Source:HGNC Symbol;Acc:HGNC:21405]	0.13734	Obesity&Lipid Metabolism Type I
FREM2	FRAS1 related extracellular matrix 2 [Source:HGNC Symbol;Acc:HGNC:25396]	0.137325	Obesity&Lipid Metabolism Type I
FGD5	FYVE, RhoGEF and PH domain containing 5 [Source:HGNC Symbol;Acc:HGNC:19117]	0.13684	Obesity&Lipid Metabolism Type I
PHLDA1	pleckstrin homology like domain family A member 1 [Source:HGNC Symbol;Acc:HGNC:8933]	0.136724	Obesity&Lipid Metabolism Type I
APOBEC4	apolipoprotein B mRNA editing enzyme catalytic polypeptide like 4 [Source:HGNC Symbol;Acc:HGNC:32152]	0.136396	Obesity&Lipid Metabolism Type I
MIXL1	Mix paired-like homeobox [Source:HGNC Symbol;Acc:HGNC:13363]	0.136385	Obesity&Lipid Metabolism Type I
RSPH14	radial spoke head 14 homolog [Source:HGNC Symbol;Acc:HGNC:13437]	0.136378	Obesity&Lipid Metabolism Type I
CDH10	cadherin 10 [Source:HGNC Symbol;Acc:HGNC:1749]	0.136369	Obesity&Lipid Metabolism Type I
DPY30	dpy-30 histone methyltransferase complex regulatory subunit [Source:HGNC Symbol;Acc:HGNC:24590]	0.136216	Obesity&Lipid Metabolism Type I
S100A2	S100 calcium binding protein A2 [Source:HGNC Symbol;Acc:HGNC:10492]	0.136167	Obesity&Lipid Metabolism Type I
SSTR3	somatostatin receptor 3 [Source:HGNC Symbol;Acc:HGNC:11332]	0.136031	Obesity&Lipid Metabolism Type I
SNORA71A	small nucleolar RNA, H/ACA box 71A [Source:HGNC Symbol;Acc:HGNC:10232]	0.13578	Obesity&Lipid Metabolism Type I
LKAAEAR1	LKAAEAR motif containing 1 [Source:HGNC Symbol;Acc:HGNC:33718]	0.135356	Obesity&Lipid Metabolism Type I
CUX2	cut like homeobox 2 [Source:HGNC Symbol;Acc:HGNC:19347]	0.135356	Obesity&Lipid Metabolism Type I
PKNOX2	PBX/knotted 1 homeobox 2 [Source:HGNC Symbol;Acc:HGNC:16714]	0.135327	Obesity&Lipid Metabolism Type I
HES1	hes family bHLH transcription factor 1 [Source:HGNC Symbol;Acc:HGNC:5192]	0.13509	Obesity&Lipid Metabolism Type I
NOP10	NOP10 ribonucleoprotein [Source:HGNC Symbol;Acc:HGNC:14378]	0.135074	Obesity&Lipid Metabolism Type I
PKDCC	protein kinase domain containing, cytoplasmic [Source:HGNC Symbol;Acc:HGNC:25123]	0.135067	Obesity&Lipid Metabolism Type I
ADRB3	adrenoceptor beta 3 [Source:HGNC Symbol;Acc:HGNC:288]	0.135065	Obesity&Lipid Metabolism Type I
C2orf88	chromosome 2 open reading frame 88 [Source:HGNC Symbol;Acc:HGNC:28191]	0.134964	Obesity&Lipid Metabolism Type I
LINGO1	leucine rich repeat and Ig domain containing 1 [Source:HGNC Symbol;Acc:HGNC:21205]	0.134802	Obesity&Lipid Metabolism Type I
CDHR3	cadherin related family member 3 [Source:HGNC Symbol;Acc:HGNC:26308]	0.13449	Obesity&Lipid Metabolism Type I
KCNJ2	potassium inwardly rectifying channel subfamily J member 2 [Source:HGNC Symbol;Acc:HGNC:6263]	0.134363	Obesity&Lipid Metabolism Type I
PRSS22	serine protease 22 [Source:HGNC Symbol;Acc:HGNC:14368]	0.134339	Obesity&Lipid Metabolism Type I
TCAF1	TRPM8 channel associated factor 1 [Source:HGNC Symbol;Acc:HGNC:22201]	0.133951	Obesity&Lipid Metabolism Type I
TIMM17B	translocase of inner mitochondrial membrane 17B [Source:HGNC Symbol;Acc:HGNC:17310]	0.133846	Obesity&Lipid Metabolism Type I
FAM200A	family with sequence similarity 200 member A [Source:HGNC Symbol;Acc:HGNC:25401]	0.133764	Obesity&Lipid Metabolism Type I
PHF24	PHD finger protein 24 [Source:HGNC Symbol;Acc:HGNC:29180]	0.133702	Obesity&Lipid Metabolism Type I
GSTA1	glutathione S-transferase alpha 1 [Source:HGNC Symbol;Acc:HGNC:4626]	0.13359	Obesity&Lipid Metabolism Type I
SNURF	SNRPN upstream open reading frame [Source:HGNC Symbol;Acc:HGNC:11171]	0.133366	Obesity&Lipid Metabolism Type I
DEFB1	defensin beta 1 [Source:HGNC Symbol;Acc:HGNC:2766]	0.133273	Obesity&Lipid Metabolism Type I
LINC00632	long intergenic non-protein coding RNA 632 [Source:HGNC Symbol;Acc:HGNC:27865]	0.133211	Obesity&Lipid Metabolism Type I
RPS27	ribosomal protein S27 [Source:HGNC Symbol;Acc:HGNC:10416]	0.133182	Obesity&Lipid Metabolism Type I
CRMP1	collapsin response mediator protein 1 [Source:HGNC Symbol;Acc:HGNC:2365]	0.133119	Obesity&Lipid Metabolism Type I
PCDHB14	protocadherin beta 14 [Source:HGNC Symbol;Acc:HGNC:8685]	0.133004	Obesity&Lipid Metabolism Type I
SLC15A1	solute carrier family 15 member 1 [Source:HGNC Symbol;Acc:HGNC:10920]	0.13299	Obesity&Lipid Metabolism Type I
VSNL1	visinin like 1 [Source:HGNC Symbol;Acc:HGNC:12722]	0.13292	Obesity&Lipid Metabolism Type I
CARTPT	CART prepropeptide [Source:HGNC Symbol;Acc:HGNC:24323]	0.132902	Obesity&Lipid Metabolism Type I
GAP43	growth associated protein 43 [Source:HGNC Symbol;Acc:HGNC:4140]	0.132837	Obesity&Lipid Metabolism Type I
HIGD2A	HIG1 hypoxia inducible domain family member 2A [Source:HGNC Symbol;Acc:HGNC:28311]	0.132789	Obesity&Lipid Metabolism Type I
BMX	BMX non-receptor tyrosine kinase [Source:HGNC Symbol;Acc:HGNC:1079]	0.132763	Obesity&Lipid Metabolism Type I
PTBP2	polypyrimidine tract binding protein 2 [Source:HGNC Symbol;Acc:HGNC:17662]	0.132696	Obesity&Lipid Metabolism Type I
DMRT2	doublesex and mab-3 related transcription factor 2 [Source:HGNC Symbol;Acc:HGNC:2935]	0.132662	Obesity&Lipid Metabolism Type I
SGCD	sarcoglycan delta [Source:HGNC Symbol;Acc:HGNC:10807]	0.13265	Obesity&Lipid Metabolism Type I
C11orf16	chromosome 11 open reading frame 16 [Source:HGNC Symbol;Acc:HGNC:1169]	0.132584	Obesity&Lipid Metabolism Type I
POLR3F	RNA polymerase III subunit F [Source:HGNC Symbol;Acc:HGNC:15763]	0.132474	Obesity&Lipid Metabolism Type I
RSPH9	radial spoke head component 9 [Source:HGNC Symbol;Acc:HGNC:21057]	0.13246	Obesity&Lipid Metabolism Type I
ACVR1C	activin A receptor type 1C [Source:HGNC Symbol;Acc:HGNC:18123]	0.132366	Obesity&Lipid Metabolism Type I
CCND1	cyclin D1 [Source:HGNC Symbol;Acc:HGNC:1582]	0.132364	Obesity&Lipid Metabolism Type I
PENK	proenkephalin [Source:HGNC Symbol;Acc:HGNC:8831]	0.132275	Obesity&Lipid Metabolism Type I
REG3G	regenerating family member 3 gamma [Source:HGNC Symbol;Acc:HGNC:29595]	0.13208	Obesity&Lipid Metabolism Type I
KRT6C	keratin 6C [Source:HGNC Symbol;Acc:HGNC:20406]	0.132009	Obesity&Lipid Metabolism Type I
IQUB	IQ motif and ubiquitin domain containing [Source:HGNC Symbol;Acc:HGNC:21995]	0.132006	Obesity&Lipid Metabolism Type I
CHRND	cholinergic receptor nicotinic delta subunit [Source:HGNC Symbol;Acc:HGNC:1965]	0.132	Obesity&Lipid Metabolism Type I
CYP24A1	cytochrome P450 family 24 subfamily A member 1 [Source:HGNC Symbol;Acc:HGNC:2602]	0.131913	Obesity&Lipid Metabolism Type I
CD164L2	CD164 molecule like 2 [Source:HGNC Symbol;Acc:HGNC:32043]	0.131901	Obesity&Lipid Metabolism Type I
CYP17A1	cytochrome P450 family 17 subfamily A member 1 [Source:HGNC Symbol;Acc:HGNC:2593]	0.131736	Obesity&Lipid Metabolism Type I
RFLNA	refilin A [Source:HGNC Symbol;Acc:HGNC:27051]	0.131489	Obesity&Lipid Metabolism Type I
AKR1C2	aldo-keto reductase family 1 member C2 [Source:HGNC Symbol;Acc:HGNC:385]	0.131485	Obesity&Lipid Metabolism Type I
PNRC2	proline rich nuclear receptor coactivator 2 [Source:HGNC Symbol;Acc:HGNC:23158]	0.131447	Obesity&Lipid Metabolism Type I
MROH9	maestro heat like repeat family member 9 [Source:HGNC Symbol;Acc:HGNC:26287]	0.131322	Obesity&Lipid Metabolism Type I
CYP2W1	cytochrome P450 family 2 subfamily W member 1 [Source:HGNC Symbol;Acc:HGNC:20243]	0.131165	Obesity&Lipid Metabolism Type I
PPP2R2B	protein phosphatase 2 regulatory subunit Bbeta [Source:HGNC Symbol;Acc:HGNC:9305]	0.131137	Obesity&Lipid Metabolism Type I
CLEC4F	C-type lectin domain family 4 member F [Source:HGNC Symbol;Acc:HGNC:25357]	0.131039	Obesity&Lipid Metabolism Type I
CADM4	cell adhesion molecule 4 [Source:HGNC Symbol;Acc:HGNC:30825]	0.130995	Obesity&Lipid Metabolism Type I
SPEF1	sperm flagellar 1 [Source:HGNC Symbol;Acc:HGNC:15874]	0.130857	Obesity&Lipid Metabolism Type I
PNMA6A	PNMA family member 6A [Source:HGNC Symbol;Acc:HGNC:28248]	0.130652	Obesity&Lipid Metabolism Type I
OSR1	odd-skipped related transcription factor 1 [Source:HGNC Symbol;Acc:HGNC:8111]	0.130646	Obesity&Lipid Metabolism Type I
MEG3	maternally expressed 3 [Source:HGNC Symbol;Acc:HGNC:14575]	0.130618	Obesity&Lipid Metabolism Type I
CAPSL	calcyphosine like [Source:HGNC Symbol;Acc:HGNC:28375]	0.130596	Obesity&Lipid Metabolism Type I
CMTM5	CKLF like MARVEL transmembrane domain containing 5 [Source:HGNC Symbol;Acc:HGNC:19176]	0.130453	Obesity&Lipid Metabolism Type I
SH3YL1	SH3 and SYLF domain containing 1 [Source:HGNC Symbol;Acc:HGNC:29546]	0.130345	Obesity&Lipid Metabolism Type I
LINC00654	long intergenic non-protein coding RNA 654 [Source:HGNC Symbol;Acc:HGNC:27154]	0.130267	Obesity&Lipid Metabolism Type I
MMRN1	multimerin 1 [Source:HGNC Symbol;Acc:HGNC:7178]	0.130143	Obesity&Lipid Metabolism Type I
DPYS	dihydropyrimidinase [Source:HGNC Symbol;Acc:HGNC:3013]	0.129817	Obesity&Lipid Metabolism Type I
SLC8A3	solute carrier family 8 member A3 [Source:HGNC Symbol;Acc:HGNC:11070]	0.12971	Obesity&Lipid Metabolism Type I
PIP	prolactin induced protein [Source:HGNC Symbol;Acc:HGNC:8993]	0.129453	Obesity&Lipid Metabolism Type I
LINC01555	long intergenic non-protein coding RNA 1555 [Source:HGNC Symbol;Acc:HGNC:26647]	0.129439	Obesity&Lipid Metabolism Type I
ANKRD7	ankyrin repeat domain 7 [Source:HGNC Symbol;Acc:HGNC:18588]	0.129401	Obesity&Lipid Metabolism Type I
CYP2C8	cytochrome P450 family 2 subfamily C member 8 [Source:HGNC Symbol;Acc:HGNC:2622]	0.129374	Obesity&Lipid Metabolism Type I
FBLL1	fibrillarin like 1 [Source:HGNC Symbol;Acc:HGNC:35458]	0.129371	Obesity&Lipid Metabolism Type I
STAR	steroidogenic acute regulatory protein [Source:HGNC Symbol;Acc:HGNC:11359]	0.129253	Obesity&Lipid Metabolism Type I
RTL9	retrotransposon Gag like 9 [Source:HGNC Symbol;Acc:HGNC:29245]	0.129216	Obesity&Lipid Metabolism Type I
CYP4F8	cytochrome P450 family 4 subfamily F member 8 [Source:HGNC Symbol;Acc:HGNC:2648]	0.129106	Obesity&Lipid Metabolism Type I
LINC00652	long intergenic non-protein coding RNA 652 [Source:HGNC Symbol;Acc:HGNC:25003]	0.12887	Obesity&Lipid Metabolism Type I
TRIR	telomerase RNA component interacting RNase [Source:HGNC Symbol;Acc:HGNC:28424]	0.128834	Obesity&Lipid Metabolism Type I
ACP1	acid phosphatase 1 [Source:HGNC Symbol;Acc:HGNC:122]	0.12883	Obesity&Lipid Metabolism Type I
RIC3	RIC3 acetylcholine receptor chaperone [Source:HGNC Symbol;Acc:HGNC:30338]	0.128709	Obesity&Lipid Metabolism Type I
CCDC141	coiled-coil domain containing 141 [Source:HGNC Symbol;Acc:HGNC:26821]	0.128709	Obesity&Lipid Metabolism Type I
RGS7BP	regulator of G protein signaling 7 binding protein [Source:HGNC Symbol;Acc:HGNC:23271]	0.128653	Obesity&Lipid Metabolism Type I
PHC1	polyhomeotic homolog 1 [Source:HGNC Symbol;Acc:HGNC:3182]	0.128625	Obesity&Lipid Metabolism Type I
SYNPO2	synaptopodin 2 [Source:HGNC Symbol;Acc:HGNC:17732]	0.128619	Obesity&Lipid Metabolism Type I
MKRN7P	makorin ring finger protein 7, pseudogene [Source:HGNC Symbol;Acc:HGNC:7119]	0.128358	Obesity&Lipid Metabolism Type I
ELAVL3	ELAV like RNA binding protein 3 [Source:HGNC Symbol;Acc:HGNC:3314]	0.128347	Obesity&Lipid Metabolism Type I
STK33	serine/threonine kinase 33 [Source:HGNC Symbol;Acc:HGNC:14568]	0.128312	Obesity&Lipid Metabolism Type I
OLA1	Obg like ATPase 1 [Source:HGNC Symbol;Acc:HGNC:28833]	0.128247	Obesity&Lipid Metabolism Type I
SORBS2	sorbin and SH3 domain containing 2 [Source:HGNC Symbol;Acc:HGNC:24098]	0.128053	Obesity&Lipid Metabolism Type I
SLITRK3	SLIT and NTRK like family member 3 [Source:HGNC Symbol;Acc:HGNC:23501]	0.127975	Obesity&Lipid Metabolism Type I
WIF1	WNT inhibitory factor 1 [Source:HGNC Symbol;Acc:HGNC:18081]	0.127567	Obesity&Lipid Metabolism Type I
GPM6A	glycoprotein M6A [Source:HGNC Symbol;Acc:HGNC:4460]	0.127186	Obesity&Lipid Metabolism Type I
UFC1	ubiquitin-fold modifier conjugating enzyme 1 [Source:HGNC Symbol;Acc:HGNC:26941]	0.127185	Obesity&Lipid Metabolism Type I
PIFO	primary cilia formation [Source:HGNC Symbol;Acc:HGNC:27009]	0.127118	Obesity&Lipid Metabolism Type I
MPPED1	metallophosphoesterase domain containing 1 [Source:HGNC Symbol;Acc:HGNC:1306]	0.127098	Obesity&Lipid Metabolism Type I
GALR2	galanin receptor 2 [Source:HGNC Symbol;Acc:HGNC:4133]	0.127067	Obesity&Lipid Metabolism Type I
LINC02418	long intergenic non-protein coding RNA 2418 [Source:HGNC Symbol;Acc:HGNC:53348]	0.127066	Obesity&Lipid Metabolism Type I
SULT1E1	sulfotransferase family 1E member 1 [Source:HGNC Symbol;Acc:HGNC:11377]	0.127051	Obesity&Lipid Metabolism Type I
C11orf53	chromosome 11 open reading frame 53 [Source:HGNC Symbol;Acc:HGNC:30527]	0.12694	Obesity&Lipid Metabolism Type I
HHATL	hedgehog acyltransferase like [Source:HGNC Symbol;Acc:HGNC:13242]	0.126737	Obesity&Lipid Metabolism Type I
UMODL1	uromodulin like 1 [Source:HGNC Symbol;Acc:HGNC:12560]	0.1267	Obesity&Lipid Metabolism Type I
TUBBP5	tubulin beta pseudogene 5 [Source:HGNC Symbol;Acc:HGNC:23674]	0.126328	Obesity&Lipid Metabolism Type I
KLK4	kallikrein related peptidase 4 [Source:HGNC Symbol;Acc:HGNC:6365]	0.126228	Obesity&Lipid Metabolism Type I
NUP210L	nucleoporin 210 like [Source:HGNC Symbol;Acc:HGNC:29915]	0.12622	Obesity&Lipid Metabolism Type I
CHCHD2	coiled-coil-helix-coiled-coil-helix domain containing 2 [Source:HGNC Symbol;Acc:HGNC:21645]	0.126133	Obesity&Lipid Metabolism Type I
ZKSCAN7	zinc finger with KRAB and SCAN domains 7 [Source:HGNC Symbol;Acc:HGNC:12955]	0.126113	Obesity&Lipid Metabolism Type I
TTC29	tetratricopeptide repeat domain 29 [Source:HGNC Symbol;Acc:HGNC:29936]	0.126086	Obesity&Lipid Metabolism Type I
DLEC1	DLEC1 cilia and flagella associated protein [Source:HGNC Symbol;Acc:HGNC:2899]	0.125971	Obesity&Lipid Metabolism Type I
RAMP2	receptor activity modifying protein 2 [Source:HGNC Symbol;Acc:HGNC:9844]	0.125968	Obesity&Lipid Metabolism Type I
POU3F1	POU class 3 homeobox 1 [Source:HGNC Symbol;Acc:HGNC:9214]	0.125941	Obesity&Lipid Metabolism Type I
ZNF488	zinc finger protein 488 [Source:HGNC Symbol;Acc:HGNC:23535]	0.125935	Obesity&Lipid Metabolism Type I
PALMD	palmdelphin [Source:HGNC Symbol;Acc:HGNC:15846]	0.125902	Obesity&Lipid Metabolism Type I
PIN4	peptidylprolyl cis/trans isomerase, NIMA-interacting 4 [Source:HGNC Symbol;Acc:HGNC:8992]	0.125831	Obesity&Lipid Metabolism Type I
KCNC1	potassium voltage-gated channel subfamily C member 1 [Source:HGNC Symbol;Acc:HGNC:6233]	0.125819	Obesity&Lipid Metabolism Type I
IL23A	interleukin 23 subunit alpha [Source:HGNC Symbol;Acc:HGNC:15488]	0.125713	Obesity&Lipid Metabolism Type I
GALP	galanin like peptide [Source:HGNC Symbol;Acc:HGNC:24840]	0.125663	Obesity&Lipid Metabolism Type I
MIR1-1HG-AS1	MIR1-1HG antisense RNA 1 [Source:HGNC Symbol;Acc:HGNC:26393]	0.125615	Obesity&Lipid Metabolism Type I
LEPR	leptin receptor [Source:HGNC Symbol;Acc:HGNC:6554]	0.125607	Obesity&Lipid Metabolism Type I
SLIT3	slit guidance ligand 3 [Source:HGNC Symbol;Acc:HGNC:11087]	0.125495	Obesity&Lipid Metabolism Type I
SLC38A8	solute carrier family 38 member 8 [Source:HGNC Symbol;Acc:HGNC:32434]	0.125392	Obesity&Lipid Metabolism Type I
PCDHGB3	protocadherin gamma subfamily B, 3 [Source:HGNC Symbol;Acc:HGNC:8710]	0.125253	Obesity&Lipid Metabolism Type I
YBX3P1	Y-box binding protein 3 pseudogene 1 [Source:HGNC Symbol;Acc:HGNC:2429]	0.12514	Obesity&Lipid Metabolism Type I
TNFSF14	TNF superfamily member 14 [Source:HGNC Symbol;Acc:HGNC:11930]	0.124969	Obesity&Lipid Metabolism Type I
CRHR2	corticotropin releasing hormone receptor 2 [Source:HGNC Symbol;Acc:HGNC:2358]	0.124917	Obesity&Lipid Metabolism Type I
TSPAN13	tetraspanin 13 [Source:HGNC Symbol;Acc:HGNC:21643]	0.124896	Obesity&Lipid Metabolism Type I
ZNF826P	zinc finger protein 826, pseudogene [Source:HGNC Symbol;Acc:HGNC:33875]	0.124763	Obesity&Lipid Metabolism Type I
PRAF2	PRA1 domain family member 2 [Source:HGNC Symbol;Acc:HGNC:28911]	0.124508	Obesity&Lipid Metabolism Type I
S100A9	S100 calcium binding protein A9 [Source:HGNC Symbol;Acc:HGNC:10499]	0.124422	Obesity&Lipid Metabolism Type I
ISLR2	immunoglobulin superfamily containing leucine rich repeat 2 [Source:HGNC Symbol;Acc:HGNC:29286]	0.124418	Obesity&Lipid Metabolism Type I
INA	internexin neuronal intermediate filament protein alpha [Source:HGNC Symbol;Acc:HGNC:6057]	0.124395	Obesity&Lipid Metabolism Type I
SFTA1P	surfactant associated 1, lncRNA [Source:HGNC Symbol;Acc:HGNC:18383]	0.124355	Obesity&Lipid Metabolism Type I
MAGEB2	MAGE family member B2 [Source:HGNC Symbol;Acc:HGNC:6809]	0.124269	Obesity&Lipid Metabolism Type I
GDF5	growth differentiation factor 5 [Source:HGNC Symbol;Acc:HGNC:4220]	0.124225	Obesity&Lipid Metabolism Type I
PTGS2	prostaglandin-endoperoxide synthase 2 [Source:HGNC Symbol;Acc:HGNC:9605]	0.124218	Obesity&Lipid Metabolism Type I
CYTL1	cytokine like 1 [Source:HGNC Symbol;Acc:HGNC:24435]	0.124132	Obesity&Lipid Metabolism Type I
TDGF1P3	teratocarcinoma-derived growth factor 1 pseudogene 3 [Source:HGNC Symbol;Acc:HGNC:11703]	0.123947	Obesity&Lipid Metabolism Type I
NEK10	NIMA related kinase 10 [Source:HGNC Symbol;Acc:HGNC:18592]	0.12394	Obesity&Lipid Metabolism Type I
POMP	proteasome maturation protein [Source:HGNC Symbol;Acc:HGNC:20330]	0.123808	Obesity&Lipid Metabolism Type I
DTNB	dystrobrevin beta [Source:HGNC Symbol;Acc:HGNC:3058]	0.123636	Obesity&Lipid Metabolism Type I
ZNF75A	zinc finger protein 75a [Source:HGNC Symbol;Acc:HGNC:13146]	0.123471	Obesity&Lipid Metabolism Type I
SRD5A2	steroid 5 alpha-reductase 2 [Source:HGNC Symbol;Acc:HGNC:11285]	0.123449	Obesity&Lipid Metabolism Type I
TOGARAM2	TOG array regulator of axonemal microtubules 2 [Source:HGNC Symbol;Acc:HGNC:33715]	0.12337	Obesity&Lipid Metabolism Type I
MAP10	microtubule associated protein 10 [Source:HGNC Symbol;Acc:HGNC:29265]	0.123309	Obesity&Lipid Metabolism Type I
NME5	NME/NM23 family member 5 [Source:HGNC Symbol;Acc:HGNC:7853]	0.123275	Obesity&Lipid Metabolism Type I
C6orf118	chromosome 6 open reading frame 118 [Source:HGNC Symbol;Acc:HGNC:21233]	0.123237	Obesity&Lipid Metabolism Type I
RHOBTB1	Rho related BTB domain containing 1 [Source:HGNC Symbol;Acc:HGNC:18738]	0.123201	Obesity&Lipid Metabolism Type I
TPRXL	tetrapeptide repeat homeobox like (pseudogene) [Source:HGNC Symbol;Acc:HGNC:32178]	0.123159	Obesity&Lipid Metabolism Type I
NR5A1	nuclear receptor subfamily 5 group A member 1 [Source:HGNC Symbol;Acc:HGNC:7983]	0.123116	Obesity&Lipid Metabolism Type I
SRRM4	serine/arginine repetitive matrix 4 [Source:HGNC Symbol;Acc:HGNC:29389]	0.123017	Obesity&Lipid Metabolism Type I
PCDHB12	protocadherin beta 12 [Source:HGNC Symbol;Acc:HGNC:8683]	0.122573	Obesity&Lipid Metabolism Type I
ALDH1A1	aldehyde dehydrogenase 1 family member A1 [Source:HGNC Symbol;Acc:HGNC:402]	0.122532	Obesity&Lipid Metabolism Type I
SIX1	SIX homeobox 1 [Source:HGNC Symbol;Acc:HGNC:10887]	0.122531	Obesity&Lipid Metabolism Type I
ARMCX1	armadillo repeat containing X-linked 1 [Source:HGNC Symbol;Acc:HGNC:18073]	0.122477	Obesity&Lipid Metabolism Type I
ZIC5	Zic family member 5 [Source:HGNC Symbol;Acc:HGNC:20322]	0.122417	Obesity&Lipid Metabolism Type I
ARHGEF33	Rho guanine nucleotide exchange factor 33 [Source:HGNC Symbol;Acc:HGNC:37252]	0.122404	Obesity&Lipid Metabolism Type I
KCNA6	potassium voltage-gated channel subfamily A member 6 [Source:HGNC Symbol;Acc:HGNC:6225]	0.122377	Obesity&Lipid Metabolism Type I
CNTN6	contactin 6 [Source:HGNC Symbol;Acc:HGNC:2176]	0.122295	Obesity&Lipid Metabolism Type I
GABRB3	gamma-aminobutyric acid type A receptor subunit beta3 [Source:HGNC Symbol;Acc:HGNC:4083]	0.122244	Obesity&Lipid Metabolism Type I
FZD10	frizzled class receptor 10 [Source:HGNC Symbol;Acc:HGNC:4039]	0.122114	Obesity&Lipid Metabolism Type I
SERP2	stress associated endoplasmic reticulum protein family member 2 [Source:HGNC Symbol;Acc:HGNC:20607]	0.122076	Obesity&Lipid Metabolism Type I
CDH22	cadherin 22 [Source:HGNC Symbol;Acc:HGNC:13251]	0.122054	Obesity&Lipid Metabolism Type I
IGSF5	immunoglobulin superfamily member 5 [Source:HGNC Symbol;Acc:HGNC:5952]	0.121853	Obesity&Lipid Metabolism Type I
C1orf87	chromosome 1 open reading frame 87 [Source:HGNC Symbol;Acc:HGNC:28547]	0.121828	Obesity&Lipid Metabolism Type I
C12orf60	chromosome 12 open reading frame 60 [Source:HGNC Symbol;Acc:HGNC:28726]	0.121792	Obesity&Lipid Metabolism Type I
CCDC34	coiled-coil domain containing 34 [Source:HGNC Symbol;Acc:HGNC:25079]	0.121763	Obesity&Lipid Metabolism Type I
MORF4L1	mortality factor 4 like 1 [Source:HGNC Symbol;Acc:HGNC:16989]	0.12172	Obesity&Lipid Metabolism Type I
KRT3	keratin 3 [Source:HGNC Symbol;Acc:HGNC:6440]	0.121713	Obesity&Lipid Metabolism Type I
TP53I11	tumor protein p53 inducible protein 11 [Source:HGNC Symbol;Acc:HGNC:16842]	0.12158	Obesity&Lipid Metabolism Type I
SLC32A1	solute carrier family 32 member 1 [Source:HGNC Symbol;Acc:HGNC:11018]	0.121572	Obesity&Lipid Metabolism Type I
CDH8	cadherin 8 [Source:HGNC Symbol;Acc:HGNC:1767]	0.121447	Obesity&Lipid Metabolism Type I
AGR3	anterior gradient 3, protein disulphide isomerase family member [Source:HGNC Symbol;Acc:HGNC:24167]	0.121435	Obesity&Lipid Metabolism Type I
CAGE1	cancer antigen 1 [Source:HGNC Symbol;Acc:HGNC:21622]	0.12098	Obesity&Lipid Metabolism Type I
DTX1	deltex E3 ubiquitin ligase 1 [Source:HGNC Symbol;Acc:HGNC:3060]	0.120957	Obesity&Lipid Metabolism Type I
PNPLA5	patatin like phospholipase domain containing 5 [Source:HGNC Symbol;Acc:HGNC:24888]	0.120919	Obesity&Lipid Metabolism Type I
DYNLL1	dynein light chain LC8-type 1 [Source:HGNC Symbol;Acc:HGNC:15476]	0.120904	Obesity&Lipid Metabolism Type I
CCDC144NL	CCDC144A N-terminal pseudogene [Source:HGNC Symbol;Acc:HGNC:33735]	0.120896	Obesity&Lipid Metabolism Type I
RPL26L1	ribosomal protein L26 like 1 [Source:HGNC Symbol;Acc:HGNC:17050]	0.120687	Obesity&Lipid Metabolism Type I
IL1RL1	interleukin 1 receptor like 1 [Source:HGNC Symbol;Acc:HGNC:5998]	0.120592	Obesity&Lipid Metabolism Type I
PKIG	cAMP-dependent protein kinase inhibitor gamma [Source:HGNC Symbol;Acc:HGNC:9019]	0.120578	Obesity&Lipid Metabolism Type I
TRIM49	tripartite motif containing 49 [Source:HGNC Symbol;Acc:HGNC:13431]	0.120483	Obesity&Lipid Metabolism Type I
RPGRIP1	RPGR interacting protein 1 [Source:HGNC Symbol;Acc:HGNC:13436]	0.120137	Obesity&Lipid Metabolism Type I
CES1	carboxylesterase 1 [Source:HGNC Symbol;Acc:HGNC:1863]	0.120132	Obesity&Lipid Metabolism Type I
HEBP1	heme binding protein 1 [Source:HGNC Symbol;Acc:HGNC:17176]	0.120118	Obesity&Lipid Metabolism Type I
PGLYRP2	peptidoglycan recognition protein 2 [Source:HGNC Symbol;Acc:HGNC:30013]	0.120089	Obesity&Lipid Metabolism Type I
DUSP15	dual specificity phosphatase 15 [Source:HGNC Symbol;Acc:HGNC:16236]	0.120086	Obesity&Lipid Metabolism Type I
GABRB2	gamma-aminobutyric acid type A receptor subunit beta2 [Source:HGNC Symbol;Acc:HGNC:4082]	0.120055	Obesity&Lipid Metabolism Type I
ANKRD35	ankyrin repeat domain 35 [Source:HGNC Symbol;Acc:HGNC:26323]	0.120018	Obesity&Lipid Metabolism Type I
TDRD9	tudor domain containing 9 [Source:HGNC Symbol;Acc:HGNC:20122]	0.12001	Obesity&Lipid Metabolism Type I
ZNF204P	zinc finger protein 204, pseudogene [Source:HGNC Symbol;Acc:HGNC:12995]	0.119888	Obesity&Lipid Metabolism Type I
SRARP	steroid receptor associated and regulated protein [Source:HGNC Symbol;Acc:HGNC:28339]	0.119799	Obesity&Lipid Metabolism Type I
CCBE1	collagen and calcium binding EGF domains 1 [Source:HGNC Symbol;Acc:HGNC:29426]	0.119699	Obesity&Lipid Metabolism Type I
LRRIQ3	leucine rich repeats and IQ motif containing 3 [Source:HGNC Symbol;Acc:HGNC:28318]	0.119668	Obesity&Lipid Metabolism Type I
CCDC160	coiled-coil domain containing 160 [Source:HGNC Symbol;Acc:HGNC:37286]	0.119544	Obesity&Lipid Metabolism Type I
NENF	neudesin neurotrophic factor [Source:HGNC Symbol;Acc:HGNC:30384]	0.119449	Obesity&Lipid Metabolism Type I
ROPN1L	rhophilin associated tail protein 1 like [Source:HGNC Symbol;Acc:HGNC:24060]	0.119082	Obesity&Lipid Metabolism Type I
TMEM145	transmembrane protein 145 [Source:HGNC Symbol;Acc:HGNC:26912]	0.118803	Obesity&Lipid Metabolism Type I
HABP2	hyaluronan binding protein 2 [Source:HGNC Symbol;Acc:HGNC:4798]	0.118742	Obesity&Lipid Metabolism Type I
LINC02872	long intergenic non-protein coding RNA 2872 [Source:HGNC Symbol;Acc:HGNC:33817]	0.118724	Obesity&Lipid Metabolism Type I
THBS4	thrombospondin 4 [Source:HGNC Symbol;Acc:HGNC:11788]	0.118723	Obesity&Lipid Metabolism Type I
GCSAML	germinal center associated signaling and motility like [Source:HGNC Symbol;Acc:HGNC:29583]	0.118662	Obesity&Lipid Metabolism Type I
CPA6	carboxypeptidase A6 [Source:HGNC Symbol;Acc:HGNC:17245]	0.118561	Obesity&Lipid Metabolism Type I
HOXD10	homeobox D10 [Source:HGNC Symbol;Acc:HGNC:5133]	0.118411	Obesity&Lipid Metabolism Type I
WDR72	WD repeat domain 72 [Source:HGNC Symbol;Acc:HGNC:26790]	0.118408	Obesity&Lipid Metabolism Type I
ENTHD1	ENTH domain containing 1 [Source:HGNC Symbol;Acc:HGNC:26352]	0.118379	Obesity&Lipid Metabolism Type I
COL4A6	collagen type IV alpha 6 chain [Source:HGNC Symbol;Acc:HGNC:2208]	0.118343	Obesity&Lipid Metabolism Type I
TDRD10	tudor domain containing 10 [Source:HGNC Symbol;Acc:HGNC:25316]	0.118112	Obesity&Lipid Metabolism Type I
GCA	grancalcin [Source:HGNC Symbol;Acc:HGNC:15990]	0.118053	Obesity&Lipid Metabolism Type I
EMX1	empty spiracles homeobox 1 [Source:HGNC Symbol;Acc:HGNC:3340]	0.118041	Obesity&Lipid Metabolism Type I
FOXN4	forkhead box N4 [Source:HGNC Symbol;Acc:HGNC:21399]	0.117957	Obesity&Lipid Metabolism Type I
TBX4	T-box transcription factor 4 [Source:HGNC Symbol;Acc:HGNC:11603]	0.117915	Obesity&Lipid Metabolism Type I
SNORA47	small nucleolar RNA, H/ACA box 47 [Source:HGNC Symbol;Acc:HGNC:32640]	0.117752	Obesity&Lipid Metabolism Type I
NPHS1	NPHS1 adhesion molecule, nephrin [Source:HGNC Symbol;Acc:HGNC:7908]	0.11774	Obesity&Lipid Metabolism Type I
PPY2P	pancreatic polypeptide 2, pseudogene [Source:HGNC Symbol;Acc:HGNC:9328]	0.117731	Obesity&Lipid Metabolism Type I
CCDC178	coiled-coil domain containing 178 [Source:HGNC Symbol;Acc:HGNC:29588]	0.117721	Obesity&Lipid Metabolism Type I
ZNF443	zinc finger protein 443 [Source:HGNC Symbol;Acc:HGNC:20878]	0.117546	Obesity&Lipid Metabolism Type I
RBPMS	RNA binding protein, mRNA processing factor [Source:HGNC Symbol;Acc:HGNC:19097]	0.117513	Obesity&Lipid Metabolism Type I
MAPK10	mitogen-activated protein kinase 10 [Source:HGNC Symbol;Acc:HGNC:6872]	0.117199	Obesity&Lipid Metabolism Type I
ANKRD34B	ankyrin repeat domain 34B [Source:HGNC Symbol;Acc:HGNC:33736]	0.117132	Obesity&Lipid Metabolism Type I
UBL5	ubiquitin like 5 [Source:HGNC Symbol;Acc:HGNC:13736]	0.11711	Obesity&Lipid Metabolism Type I
UCHL3	ubiquitin C-terminal hydrolase L3 [Source:HGNC Symbol;Acc:HGNC:12515]	0.117106	Obesity&Lipid Metabolism Type I
ZNF799	zinc finger protein 799 [Source:HGNC Symbol;Acc:HGNC:28071]	0.117092	Obesity&Lipid Metabolism Type I
TWIST2	twist family bHLH transcription factor 2 [Source:HGNC Symbol;Acc:HGNC:20670]	0.117019	Obesity&Lipid Metabolism Type I
NLRP7	NLR family pyrin domain containing 7 [Source:HGNC Symbol;Acc:HGNC:22947]	0.117009	Obesity&Lipid Metabolism Type I
PLP2	proteolipid protein 2 [Source:HGNC Symbol;Acc:HGNC:9087]	0.116969	Obesity&Lipid Metabolism Type I
CRNN	cornulin [Source:HGNC Symbol;Acc:HGNC:1230]	0.116917	Obesity&Lipid Metabolism Type I
STXBP5L	syntaxin binding protein 5L [Source:HGNC Symbol;Acc:HGNC:30757]	0.116839	Obesity&Lipid Metabolism Type I
CHPF	chondroitin polymerizing factor [Source:HGNC Symbol;Acc:HGNC:24291]	0.116732	Obesity&Lipid Metabolism Type I
PCDHGB6	protocadherin gamma subfamily B, 6 [Source:HGNC Symbol;Acc:HGNC:8713]	0.116696	Obesity&Lipid Metabolism Type I
VWC2	von Willebrand factor C domain containing 2 [Source:HGNC Symbol;Acc:HGNC:30200]	0.116691	Obesity&Lipid Metabolism Type I
VWA3B	von Willebrand factor A domain containing 3B [Source:HGNC Symbol;Acc:HGNC:28385]	0.116574	Obesity&Lipid Metabolism Type I
CDH12	cadherin 12 [Source:HGNC Symbol;Acc:HGNC:1751]	0.116454	Obesity&Lipid Metabolism Type I
PNMA3	PNMA family member 3 [Source:HGNC Symbol;Acc:HGNC:18742]	0.116426	Obesity&Lipid Metabolism Type I
BMP5	bone morphogenetic protein 5 [Source:HGNC Symbol;Acc:HGNC:1072]	0.11628	Obesity&Lipid Metabolism Type I
TRPC4	transient receptor potential cation channel subfamily C member 4 [Source:HGNC Symbol;Acc:HGNC:12336]	0.116271	Obesity&Lipid Metabolism Type I
HPCAL1	hippocalcin like 1 [Source:HGNC Symbol;Acc:HGNC:5145]	0.116247	Obesity&Lipid Metabolism Type I
CXorf49B	chromosome X open reading frame 49B [Source:HGNC Symbol;Acc:HGNC:34229]	0.116237	Obesity&Lipid Metabolism Type I
HBQ1	hemoglobin subunit theta 1 [Source:HGNC Symbol;Acc:HGNC:4833]	0.116197	Obesity&Lipid Metabolism Type I
ATP5F1EP2	ATP synthase F1 subunit epsilon pseudogene 2 [Source:HGNC Symbol;Acc:HGNC:34026]	0.11612	Obesity&Lipid Metabolism Type I
SCNM1	sodium channel modifier 1 [Source:HGNC Symbol;Acc:HGNC:23136]	0.116096	Obesity&Lipid Metabolism Type I
DPPA4	developmental pluripotency associated 4 [Source:HGNC Symbol;Acc:HGNC:19200]	0.115942	Obesity&Lipid Metabolism Type I
GDNF	glial cell derived neurotrophic factor [Source:HGNC Symbol;Acc:HGNC:4232]	0.11593	Obesity&Lipid Metabolism Type I
SCARNA6	small Cajal body-specific RNA 6 [Source:HGNC Symbol;Acc:HGNC:32562]	0.11579	Obesity&Lipid Metabolism Type I
LRRC4C	leucine rich repeat containing 4C [Source:HGNC Symbol;Acc:HGNC:29317]	0.11574	Obesity&Lipid Metabolism Type I
PCDHB18P	protocadherin beta 18 pseudogene [Source:HGNC Symbol;Acc:HGNC:14548]	0.115712	Obesity&Lipid Metabolism Type I
PRAMEF4	PRAME family member 4 [Source:HGNC Symbol;Acc:HGNC:31971]	0.115699	Obesity&Lipid Metabolism Type I
NHLRC1	NHL repeat containing E3 ubiquitin protein ligase 1 [Source:HGNC Symbol;Acc:HGNC:21576]	0.115527	Obesity&Lipid Metabolism Type I
RPPH1	ribonuclease P RNA component H1 [Source:HGNC Symbol;Acc:HGNC:19273]	0.115526	Obesity&Lipid Metabolism Type I
MGST3	microsomal glutathione S-transferase 3 [Source:HGNC Symbol;Acc:HGNC:7064]	0.115494	Obesity&Lipid Metabolism Type I
CCDC122	coiled-coil domain containing 122 [Source:HGNC Symbol;Acc:HGNC:26478]	0.115462	Obesity&Lipid Metabolism Type I
CSMD2	CUB and Sushi multiple domains 2 [Source:HGNC Symbol;Acc:HGNC:19290]	0.115337	Obesity&Lipid Metabolism Type I
FBXO36	F-box protein 36 [Source:HGNC Symbol;Acc:HGNC:27020]	0.115303	Obesity&Lipid Metabolism Type I
CA6	carbonic anhydrase 6 [Source:HGNC Symbol;Acc:HGNC:1380]	0.115155	Obesity&Lipid Metabolism Type I
PTRH2	peptidyl-tRNA hydrolase 2 [Source:HGNC Symbol;Acc:HGNC:24265]	0.115126	Obesity&Lipid Metabolism Type I
NME2P1	NME2 pseudogene 1 [Source:HGNC Symbol;Acc:HGNC:31358]	0.115076	Obesity&Lipid Metabolism Type I
LRGUK	leucine rich repeats and guanylate kinase domain containing [Source:HGNC Symbol;Acc:HGNC:21964]	0.114864	Obesity&Lipid Metabolism Type I
FAM151B	family with sequence similarity 151 member B [Source:HGNC Symbol;Acc:HGNC:33716]	0.114789	Obesity&Lipid Metabolism Type I
OLFM2	olfactomedin 2 [Source:HGNC Symbol;Acc:HGNC:17189]	0.114652	Obesity&Lipid Metabolism Type I
DNAH9	dynein axonemal heavy chain 9 [Source:HGNC Symbol;Acc:HGNC:2953]	0.114522	Obesity&Lipid Metabolism Type I
DNAI1	dynein axonemal intermediate chain 1 [Source:HGNC Symbol;Acc:HGNC:2954]	0.114478	Obesity&Lipid Metabolism Type I
CABCOCO1	ciliary associated calcium binding coiled-coil 1 [Source:HGNC Symbol;Acc:HGNC:28678]	0.114434	Obesity&Lipid Metabolism Type I
SLC35A1	solute carrier family 35 member A1 [Source:HGNC Symbol;Acc:HGNC:11021]	0.114362	Obesity&Lipid Metabolism Type I
MEOX2	mesenchyme homeobox 2 [Source:HGNC Symbol;Acc:HGNC:7014]	0.114328	Obesity&Lipid Metabolism Type I
HTRA3	HtrA serine peptidase 3 [Source:HGNC Symbol;Acc:HGNC:30406]	0.114192	Obesity&Lipid Metabolism Type I
STEAP1	STEAP family member 1 [Source:HGNC Symbol;Acc:HGNC:11378]	0.114169	Obesity&Lipid Metabolism Type I
DNAH11	dynein axonemal heavy chain 11 [Source:HGNC Symbol;Acc:HGNC:2942]	0.113888	Obesity&Lipid Metabolism Type I
CCDC167	coiled-coil domain containing 167 [Source:HGNC Symbol;Acc:HGNC:21239]	0.113833	Obesity&Lipid Metabolism Type I
HOXA1	homeobox A1 [Source:HGNC Symbol;Acc:HGNC:5099]	0.113828	Obesity&Lipid Metabolism Type I
ECEL1	endothelin converting enzyme like 1 [Source:HGNC Symbol;Acc:HGNC:3147]	0.113798	Obesity&Lipid Metabolism Type I
RBFOX3	RNA binding fox-1 homolog 3 [Source:HGNC Symbol;Acc:HGNC:27097]	0.113749	Obesity&Lipid Metabolism Type I
RHOXF2B	Rhox homeobox family member 2B [Source:HGNC Symbol;Acc:HGNC:33519]	0.113737	Obesity&Lipid Metabolism Type I
SDK1	sidekick cell adhesion molecule 1 [Source:HGNC Symbol;Acc:HGNC:19307]	0.113731	Obesity&Lipid Metabolism Type I
TM2D2	TM2 domain containing 2 [Source:HGNC Symbol;Acc:HGNC:24127]	0.113718	Obesity&Lipid Metabolism Type I
MTCH2	mitochondrial carrier 2 [Source:HGNC Symbol;Acc:HGNC:17587]	0.113709	Obesity&Lipid Metabolism Type I
C1orf21	chromosome 1 open reading frame 21 [Source:HGNC Symbol;Acc:HGNC:15494]	0.113697	Obesity&Lipid Metabolism Type I
CA10	carbonic anhydrase 10 [Source:HGNC Symbol;Acc:HGNC:1369]	0.113526	Obesity&Lipid Metabolism Type I
ADCY8	adenylate cyclase 8 [Source:HGNC Symbol;Acc:HGNC:239]	0.113456	Obesity&Lipid Metabolism Type I
ANK1	ankyrin 1 [Source:HGNC Symbol;Acc:HGNC:492]	0.113365	Obesity&Lipid Metabolism Type I
MRPL22	mitochondrial ribosomal protein L22 [Source:HGNC Symbol;Acc:HGNC:14480]	0.113358	Obesity&Lipid Metabolism Type I
HSPE1	heat shock protein family E (Hsp10) member 1 [Source:HGNC Symbol;Acc:HGNC:5269]	0.113246	Obesity&Lipid Metabolism Type I
FNDC11	fibronectin type III domain containing 11 [Source:HGNC Symbol;Acc:HGNC:28764]	0.112996	Obesity&Lipid Metabolism Type I
MPV17	mitochondrial inner membrane protein MPV17 [Source:HGNC Symbol;Acc:HGNC:7224]	0.112845	Obesity&Lipid Metabolism Type I
NDUFA2	NADH:ubiquinone oxidoreductase subunit A2 [Source:HGNC Symbol;Acc:HGNC:7685]	0.112833	Obesity&Lipid Metabolism Type I
FLACC1	flagellum associated containing coiled-coil domains 1 [Source:HGNC Symbol;Acc:HGNC:14439]	0.112824	Obesity&Lipid Metabolism Type I
GAS2	growth arrest specific 2 [Source:HGNC Symbol;Acc:HGNC:4167]	0.112808	Obesity&Lipid Metabolism Type I
HSPA12B	heat shock protein family A (Hsp70) member 12B [Source:HGNC Symbol;Acc:HGNC:16193]	0.112794	Obesity&Lipid Metabolism Type I
FAM183A	family with sequence similarity 183 member A [Source:HGNC Symbol;Acc:HGNC:34347]	0.112753	Obesity&Lipid Metabolism Type I
EBF3	EBF transcription factor 3 [Source:HGNC Symbol;Acc:HGNC:19087]	0.1127	Obesity&Lipid Metabolism Type I
RSPH10B2	radial spoke head 10 homolog B2 [Source:HGNC Symbol;Acc:HGNC:34385]	0.112697	Obesity&Lipid Metabolism Type I
DENND2A	DENN domain containing 2A [Source:HGNC Symbol;Acc:HGNC:22212]	0.112685	Obesity&Lipid Metabolism Type I
ZNF195	zinc finger protein 195 [Source:HGNC Symbol;Acc:HGNC:12986]	0.11268	Obesity&Lipid Metabolism Type I
C18orf21	chromosome 18 open reading frame 21 [Source:HGNC Symbol;Acc:HGNC:28802]	0.112643	Obesity&Lipid Metabolism Type I
ATP5MF	ATP synthase membrane subunit f [Source:HGNC Symbol;Acc:HGNC:848]	0.1126	Obesity&Lipid Metabolism Type I
GSTA3	glutathione S-transferase alpha 3 [Source:HGNC Symbol;Acc:HGNC:4628]	0.112529	Obesity&Lipid Metabolism Type I
RBP2	retinol binding protein 2 [Source:HGNC Symbol;Acc:HGNC:9920]	0.112415	Obesity&Lipid Metabolism Type I
PRB2	proline rich protein BstNI subfamily 2 [Source:HGNC Symbol;Acc:HGNC:9338]	0.112393	Obesity&Lipid Metabolism Type I
SEPTIN14	septin 14 [Source:HGNC Symbol;Acc:HGNC:33280]	0.112307	Obesity&Lipid Metabolism Type I
CEL	carboxyl ester lipase [Source:HGNC Symbol;Acc:HGNC:1848]	0.112221	Obesity&Lipid Metabolism Type I
IQCE	IQ motif containing E [Source:HGNC Symbol;Acc:HGNC:29171]	0.112133	Obesity&Lipid Metabolism Type I
CFAP126	cilia and flagella associated protein 126 [Source:HGNC Symbol;Acc:HGNC:32325]	0.112076	Obesity&Lipid Metabolism Type I
NIM1K	NIM1 serine/threonine protein kinase [Source:HGNC Symbol;Acc:HGNC:28646]	0.112004	Obesity&Lipid Metabolism Type I
NDUFAF5	NADH:ubiquinone oxidoreductase complex assembly factor 5 [Source:HGNC Symbol;Acc:HGNC:15899]	0.111981	Obesity&Lipid Metabolism Type I
MIR205HG	MIR205 host gene [Source:HGNC Symbol;Acc:HGNC:43562]	0.111908	Obesity&Lipid Metabolism Type I
SOX7	SRY-box transcription factor 7 [Source:HGNC Symbol;Acc:HGNC:18196]	0.111891	Obesity&Lipid Metabolism Type I
C14orf39	chromosome 14 open reading frame 39 [Source:HGNC Symbol;Acc:HGNC:19849]	0.111778	Obesity&Lipid Metabolism Type I
LHX3	LIM homeobox 3 [Source:HGNC Symbol;Acc:HGNC:6595]	0.111635	Obesity&Lipid Metabolism Type I
MAF	MAF bZIP transcription factor [Source:HGNC Symbol;Acc:HGNC:6776]	0.111564	Obesity&Lipid Metabolism Type I
ENSG00000256594	C-type lectin domain family 2 (CLEC2) pseudogene	0.111555	Obesity&Lipid Metabolism Type I
ANP32AP1	acidic nuclear phosphoprotein 32 family member A pseudogene 1 [Source:HGNC Symbol;Acc:HGNC:42949]	0.111533	Obesity&Lipid Metabolism Type I
VSTM2B	V-set and transmembrane domain containing 2B [Source:HGNC Symbol;Acc:HGNC:33595]	0.111391	Obesity&Lipid Metabolism Type I
SELENOV	selenoprotein V [Source:HGNC Symbol;Acc:HGNC:30399]	0.111368	Obesity&Lipid Metabolism Type I
FKBP2	FKBP prolyl isomerase 2 [Source:HGNC Symbol;Acc:HGNC:3718]	0.111365	Obesity&Lipid Metabolism Type I
PPP1R42	protein phosphatase 1 regulatory subunit 42 [Source:HGNC Symbol;Acc:HGNC:33732]	0.111362	Obesity&Lipid Metabolism Type I
MAPK6	mitogen-activated protein kinase 6 [Source:HGNC Symbol;Acc:HGNC:6879]	0.111333	Obesity&Lipid Metabolism Type I
UMODL1-AS1	UMODL1 antisense RNA 1 [Source:HGNC Symbol;Acc:HGNC:23821]	0.111305	Obesity&Lipid Metabolism Type I
ELAPOR1	endosome-lysosome associated apoptosis and autophagy regulator 1 [Source:HGNC Symbol;Acc:HGNC:29618]	0.111292	Obesity&Lipid Metabolism Type I
PKIA	cAMP-dependent protein kinase inhibitor alpha [Source:HGNC Symbol;Acc:HGNC:9017]	0.111097	Obesity&Lipid Metabolism Type I
ZNF20	zinc finger protein 20 [Source:HGNC Symbol;Acc:HGNC:12992]	0.111079	Obesity&Lipid Metabolism Type I
EIF3M	eukaryotic translation initiation factor 3 subunit M [Source:HGNC Symbol;Acc:HGNC:24460]	0.111073	Obesity&Lipid Metabolism Type I
NGF	nerve growth factor [Source:HGNC Symbol;Acc:HGNC:7808]	0.110862	Obesity&Lipid Metabolism Type I
H2BC9	H2B clustered histone 9 [Source:HGNC Symbol;Acc:HGNC:4755]	0.110855	Obesity&Lipid Metabolism Type I
C2CD4A	C2 calcium dependent domain containing 4A [Source:HGNC Symbol;Acc:HGNC:33627]	0.110852	Obesity&Lipid Metabolism Type I
TNNI2	troponin I2, fast skeletal type [Source:HGNC Symbol;Acc:HGNC:11946]	0.110817	Obesity&Lipid Metabolism Type I
RSPH1	radial spoke head component 1 [Source:HGNC Symbol;Acc:HGNC:12371]	0.110805	Obesity&Lipid Metabolism Type I
STC1	stanniocalcin 1 [Source:HGNC Symbol;Acc:HGNC:11373]	0.110799	Obesity&Lipid Metabolism Type I
PQBP1	polyglutamine binding protein 1 [Source:HGNC Symbol;Acc:HGNC:9330]	0.110743	Obesity&Lipid Metabolism Type I
ZNF561	zinc finger protein 561 [Source:HGNC Symbol;Acc:HGNC:28684]	0.110693	Obesity&Lipid Metabolism Type I
EEF1E1	eukaryotic translation elongation factor 1 epsilon 1 [Source:HGNC Symbol;Acc:HGNC:3212]	0.110563	Obesity&Lipid Metabolism Type I
ACVR2A	activin A receptor type 2A [Source:HGNC Symbol;Acc:HGNC:173]	0.110548	Obesity&Lipid Metabolism Type I
HFM1	helicase for meiosis 1 [Source:HGNC Symbol;Acc:HGNC:20193]	0.110524	Obesity&Lipid Metabolism Type I
FGF20	fibroblast growth factor 20 [Source:HGNC Symbol;Acc:HGNC:3677]	0.110493	Obesity&Lipid Metabolism Type I
ST8SIA3	ST8 alpha-N-acetyl-neuraminide alpha-2,8-sialyltransferase 3 [Source:HGNC Symbol;Acc:HGNC:14269]	0.110465	Obesity&Lipid Metabolism Type I
PBX1	PBX homeobox 1 [Source:HGNC Symbol;Acc:HGNC:8632]	0.110444	Obesity&Lipid Metabolism Type I
AMER3	APC membrane recruitment protein 3 [Source:HGNC Symbol;Acc:HGNC:26771]	0.110427	Obesity&Lipid Metabolism Type I
LGSN	lengsin, lens protein with glutamine synthetase domain [Source:HGNC Symbol;Acc:HGNC:21016]	0.110394	Obesity&Lipid Metabolism Type I
PRB4	proline rich protein BstNI subfamily 4 [Source:HGNC Symbol;Acc:HGNC:9340]	0.110358	Obesity&Lipid Metabolism Type I
PDE1C	phosphodiesterase 1C [Source:HGNC Symbol;Acc:HGNC:8776]	0.110274	Obesity&Lipid Metabolism Type I
CFAP100	cilia and flagella associated protein 100 [Source:HGNC Symbol;Acc:HGNC:26842]	0.110228	Obesity&Lipid Metabolism Type I
OXGR1	oxoglutarate receptor 1 [Source:HGNC Symbol;Acc:HGNC:4531]	0.110037	Obesity&Lipid Metabolism Type I
PCDH8	protocadherin 8 [Source:HGNC Symbol;Acc:HGNC:8660]	0.110023	Obesity&Lipid Metabolism Type I
PMEPA1	prostate transmembrane protein, androgen induced 1 [Source:HGNC Symbol;Acc:HGNC:14107]	0.11001	Obesity&Lipid Metabolism Type I
MMP23B	matrix metallopeptidase 23B [Source:HGNC Symbol;Acc:HGNC:7171]	0.109955	Obesity&Lipid Metabolism Type I
SLC30A2	solute carrier family 30 member 2 [Source:HGNC Symbol;Acc:HGNC:11013]	0.109908	Obesity&Lipid Metabolism Type I
AS3MT	arsenite methyltransferase [Source:HGNC Symbol;Acc:HGNC:17452]	0.109841	Obesity&Lipid Metabolism Type I
CFAP36	cilia and flagella associated protein 36 [Source:HGNC Symbol;Acc:HGNC:30540]	0.109701	Obesity&Lipid Metabolism Type I
ZNF92	zinc finger protein 92 [Source:HGNC Symbol;Acc:HGNC:13168]	0.109678	Obesity&Lipid Metabolism Type I
C1orf158	chromosome 1 open reading frame 158 [Source:HGNC Symbol;Acc:HGNC:28567]	0.109663	Obesity&Lipid Metabolism Type I
AKAP14	A-kinase anchoring protein 14 [Source:HGNC Symbol;Acc:HGNC:24061]	0.109639	Obesity&Lipid Metabolism Type I
PRSS35	serine protease 35 [Source:HGNC Symbol;Acc:HGNC:21387]	0.109439	Obesity&Lipid Metabolism Type I
CKB	creatine kinase B [Source:HGNC Symbol;Acc:HGNC:1991]	0.109423	Obesity&Lipid Metabolism Type I
LINC01119	long intergenic non-protein coding RNA 1119 [Source:HGNC Symbol;Acc:HGNC:49262]	0.109415	Obesity&Lipid Metabolism Type I
INSL3	insulin like 3 [Source:HGNC Symbol;Acc:HGNC:6086]	0.109328	Obesity&Lipid Metabolism Type I
CHRNB2	cholinergic receptor nicotinic beta 2 subunit [Source:HGNC Symbol;Acc:HGNC:1962]	0.109313	Obesity&Lipid Metabolism Type I
STAP2	signal transducing adaptor family member 2 [Source:HGNC Symbol;Acc:HGNC:30430]	0.109278	Obesity&Lipid Metabolism Type I
INSM1	INSM transcriptional repressor 1 [Source:HGNC Symbol;Acc:HGNC:6090]	0.109269	Obesity&Lipid Metabolism Type I
LSM3	LSM3 homolog, U6 small nuclear RNA and mRNA degradation associated [Source:HGNC Symbol;Acc:HGNC:17874]	0.10925	Obesity&Lipid Metabolism Type I
ATP8A2	ATPase phospholipid transporting 8A2 [Source:HGNC Symbol;Acc:HGNC:13533]	0.109071	Obesity&Lipid Metabolism Type I
SLITRK1	SLIT and NTRK like family member 1 [Source:HGNC Symbol;Acc:HGNC:20297]	0.10878	Obesity&Lipid Metabolism Type I
ATP6V0E1	ATPase H+ transporting V0 subunit e1 [Source:HGNC Symbol;Acc:HGNC:863]	0.108739	Obesity&Lipid Metabolism Type I
E2F6	E2F transcription factor 6 [Source:HGNC Symbol;Acc:HGNC:3120]	0.108738	Obesity&Lipid Metabolism Type I
RHCG	Rh family C glycoprotein [Source:HGNC Symbol;Acc:HGNC:18140]	0.1087	Obesity&Lipid Metabolism Type I
GRIK2	glutamate ionotropic receptor kainate type subunit 2 [Source:HGNC Symbol;Acc:HGNC:4580]	0.108554	Obesity&Lipid Metabolism Type I
CFC1B	cripto, FRL-1, cryptic family 1B [Source:HGNC Symbol;Acc:HGNC:33983]	0.108552	Obesity&Lipid Metabolism Type I
SPAG6	sperm associated antigen 6 [Source:HGNC Symbol;Acc:HGNC:11215]	0.108521	Obesity&Lipid Metabolism Type I
TP63	tumor protein p63 [Source:HGNC Symbol;Acc:HGNC:15979]	0.108441	Obesity&Lipid Metabolism Type I
RPL39	ribosomal protein L39 [Source:HGNC Symbol;Acc:HGNC:10350]	0.108426	Obesity&Lipid Metabolism Type I
PYCARD	PYD and CARD domain containing [Source:HGNC Symbol;Acc:HGNC:16608]	0.108346	Obesity&Lipid Metabolism Type I
LAYN	layilin [Source:HGNC Symbol;Acc:HGNC:29471]	0.10834	Obesity&Lipid Metabolism Type I
SOX30	SRY-box transcription factor 30 [Source:HGNC Symbol;Acc:HGNC:30635]	0.108203	Obesity&Lipid Metabolism Type I
SNTN	sentan, cilia apical structure protein [Source:HGNC Symbol;Acc:HGNC:33706]	0.108107	Obesity&Lipid Metabolism Type I
C5orf49	chromosome 5 open reading frame 49 [Source:HGNC Symbol;Acc:HGNC:27028]	0.108087	Obesity&Lipid Metabolism Type I
DNAH6	dynein axonemal heavy chain 6 [Source:HGNC Symbol;Acc:HGNC:2951]	0.108087	Obesity&Lipid Metabolism Type I
ZNF697	zinc finger protein 697 [Source:HGNC Symbol;Acc:HGNC:32034]	0.108032	Obesity&Lipid Metabolism Type I
LRP6	LDL receptor related protein 6 [Source:HGNC Symbol;Acc:HGNC:6698]	0.108015	Obesity&Lipid Metabolism Type I
CT83	cancer/testis antigen 83 [Source:HGNC Symbol;Acc:HGNC:33494]	0.107954	Obesity&Lipid Metabolism Type I
OTX2	orthodenticle homeobox 2 [Source:HGNC Symbol;Acc:HGNC:8522]	0.107944	Obesity&Lipid Metabolism Type I
RP1	RP1 axonemal microtubule associated [Source:HGNC Symbol;Acc:HGNC:10263]	0.107925	Obesity&Lipid Metabolism Type I
C1orf52	chromosome 1 open reading frame 52 [Source:HGNC Symbol;Acc:HGNC:24871]	0.10778	Obesity&Lipid Metabolism Type I
RASGEF1C	RasGEF domain family member 1C [Source:HGNC Symbol;Acc:HGNC:27400]	0.107623	Obesity&Lipid Metabolism Type I
SNORD17	small nucleolar RNA, C/D box 17 [Source:HGNC Symbol;Acc:HGNC:32713]	0.107608	Obesity&Lipid Metabolism Type I
CFAP61	cilia and flagella associated protein 61 [Source:HGNC Symbol;Acc:HGNC:15872]	0.10755	Obesity&Lipid Metabolism Type I
AKR1C1	aldo-keto reductase family 1 member C1 [Source:HGNC Symbol;Acc:HGNC:384]	0.107427	Obesity&Lipid Metabolism Type I
GALNT13	polypeptide N-acetylgalactosaminyltransferase 13 [Source:HGNC Symbol;Acc:HGNC:23242]	0.107415	Obesity&Lipid Metabolism Type I
HS3ST4	heparan sulfate-glucosamine 3-sulfotransferase 4 [Source:HGNC Symbol;Acc:HGNC:5200]	0.107357	Obesity&Lipid Metabolism Type I
S100A7A	S100 calcium binding protein A7A [Source:HGNC Symbol;Acc:HGNC:21657]	0.107354	Obesity&Lipid Metabolism Type I
PCDHGA8	protocadherin gamma subfamily A, 8 [Source:HGNC Symbol;Acc:HGNC:8706]	0.107345	Obesity&Lipid Metabolism Type I
TIMD4	T cell immunoglobulin and mucin domain containing 4 [Source:HGNC Symbol;Acc:HGNC:25132]	0.107334	Obesity&Lipid Metabolism Type I
PCDHGA4	protocadherin gamma subfamily A, 4 [Source:HGNC Symbol;Acc:HGNC:8702]	0.107223	Obesity&Lipid Metabolism Type I
SMPD3	sphingomyelin phosphodiesterase 3 [Source:HGNC Symbol;Acc:HGNC:14240]	0.107203	Obesity&Lipid Metabolism Type I
CIB2	calcium and integrin binding family member 2 [Source:HGNC Symbol;Acc:HGNC:24579]	0.107174	Obesity&Lipid Metabolism Type I
SAMD14	sterile alpha motif domain containing 14 [Source:HGNC Symbol;Acc:HGNC:27312]	0.107118	Obesity&Lipid Metabolism Type I
H4C5	H4 clustered histone 5 [Source:HGNC Symbol;Acc:HGNC:4790]	0.107088	Obesity&Lipid Metabolism Type I
CA5B	carbonic anhydrase 5B [Source:HGNC Symbol;Acc:HGNC:1378]	0.107031	Obesity&Lipid Metabolism Type I
PHGDH	phosphoglycerate dehydrogenase [Source:HGNC Symbol;Acc:HGNC:8923]	0.107024	Obesity&Lipid Metabolism Type I
CLDN19	claudin 19 [Source:HGNC Symbol;Acc:HGNC:2040]	0.107003	Obesity&Lipid Metabolism Type I
GPR153	G protein-coupled receptor 153 [Source:HGNC Symbol;Acc:HGNC:23618]	0.106997	Obesity&Lipid Metabolism Type I
SLC66A3	solute carrier family 66 member 3 [Source:HGNC Symbol;Acc:HGNC:28503]	0.106952	Obesity&Lipid Metabolism Type I
CD1C	CD1c molecule [Source:HGNC Symbol;Acc:HGNC:1636]	0.106836	Obesity&Lipid Metabolism Type I
IFT57	intraflagellar transport 57 [Source:HGNC Symbol;Acc:HGNC:17367]	0.106749	Obesity&Lipid Metabolism Type I
OLIG3	oligodendrocyte transcription factor 3 [Source:HGNC Symbol;Acc:HGNC:18003]	0.106677	Obesity&Lipid Metabolism Type I
SRPX	sushi repeat containing protein X-linked [Source:HGNC Symbol;Acc:HGNC:11309]	0.106602	Obesity&Lipid Metabolism Type I
RBM34	RNA binding motif protein 34 [Source:HGNC Symbol;Acc:HGNC:28965]	0.106594	Obesity&Lipid Metabolism Type I
EMILIN3	elastin microfibril interfacer 3 [Source:HGNC Symbol;Acc:HGNC:16123]	0.106438	Obesity&Lipid Metabolism Type I
ATP5PD	ATP synthase peripheral stalk subunit d [Source:HGNC Symbol;Acc:HGNC:845]	0.106355	Obesity&Lipid Metabolism Type I
PPP4R3C	protein phosphatase 4 regulatory subunit 3C [Source:HGNC Symbol;Acc:HGNC:33146]	0.106322	Obesity&Lipid Metabolism Type I
RNFT1	ring finger protein, transmembrane 1 [Source:HGNC Symbol;Acc:HGNC:30206]	0.10628	Obesity&Lipid Metabolism Type I
IGLON5	IgLON family member 5 [Source:HGNC Symbol;Acc:HGNC:34550]	0.10619	Obesity&Lipid Metabolism Type I
PROKR2	prokineticin receptor 2 [Source:HGNC Symbol;Acc:HGNC:15836]	0.10617	Obesity&Lipid Metabolism Type I
NR5A2	nuclear receptor subfamily 5 group A member 2 [Source:HGNC Symbol;Acc:HGNC:7984]	0.106157	Obesity&Lipid Metabolism Type I
ELMOD1	ELMO domain containing 1 [Source:HGNC Symbol;Acc:HGNC:25334]	0.105975	Obesity&Lipid Metabolism Type I
CT45A1	cancer/testis antigen family 45 member A1 [Source:HGNC Symbol;Acc:HGNC:33267]	0.105924	Obesity&Lipid Metabolism Type I
CCDC33	coiled-coil domain containing 33 [Source:HGNC Symbol;Acc:HGNC:26552]	0.105873	Obesity&Lipid Metabolism Type I
KCNQ2	potassium voltage-gated channel subfamily Q member 2 [Source:HGNC Symbol;Acc:HGNC:6296]	0.10577	Obesity&Lipid Metabolism Type I
POPDC3	popeye domain containing 3 [Source:HGNC Symbol;Acc:HGNC:17649]	0.105764	Obesity&Lipid Metabolism Type I
SPA17	sperm autoantigenic protein 17 [Source:HGNC Symbol;Acc:HGNC:11210]	0.105686	Obesity&Lipid Metabolism Type I
MOBP	myelin associated oligodendrocyte basic protein [Source:HGNC Symbol;Acc:HGNC:7189]	0.1056	Obesity&Lipid Metabolism Type I
CFAP58	cilia and flagella associated protein 58 [Source:HGNC Symbol;Acc:HGNC:26676]	0.105579	Obesity&Lipid Metabolism Type I
AGTR2	angiotensin II receptor type 2 [Source:HGNC Symbol;Acc:HGNC:338]	0.105515	Obesity&Lipid Metabolism Type I
TCTE1	t-complex-associated-testis-expressed 1 [Source:HGNC Symbol;Acc:HGNC:11693]	0.105514	Obesity&Lipid Metabolism Type I
SHISAL1	shisa like 1 [Source:HGNC Symbol;Acc:HGNC:29335]	0.105512	Obesity&Lipid Metabolism Type I
MAP2	microtubule associated protein 2 [Source:HGNC Symbol;Acc:HGNC:6839]	0.1054	Obesity&Lipid Metabolism Type I
TCEAL2	transcription elongation factor A like 2 [Source:HGNC Symbol;Acc:HGNC:29818]	0.105161	Obesity&Lipid Metabolism Type I
SPATA24	spermatogenesis associated 24 [Source:HGNC Symbol;Acc:HGNC:27322]	0.105156	Obesity&Lipid Metabolism Type I
AMOT	angiomotin [Source:HGNC Symbol;Acc:HGNC:17810]	0.105135	Obesity&Lipid Metabolism Type I
TNFAIP8L1	TNF alpha induced protein 8 like 1 [Source:HGNC Symbol;Acc:HGNC:28279]	0.10508	Obesity&Lipid Metabolism Type I
TAFA4	TAFA chemokine like family member 4 [Source:HGNC Symbol;Acc:HGNC:21591]	0.104998	Obesity&Lipid Metabolism Type I
COLCA1	colorectal cancer associated 1 [Source:HGNC Symbol;Acc:HGNC:33789]	0.104967	Obesity&Lipid Metabolism Type I
GALNT14	polypeptide N-acetylgalactosaminyltransferase 14 [Source:HGNC Symbol;Acc:HGNC:22946]	0.104907	Obesity&Lipid Metabolism Type I
RNF181	ring finger protein 181 [Source:HGNC Symbol;Acc:HGNC:28037]	0.104767	Obesity&Lipid Metabolism Type I
RADIL	Rap associating with DIL domain [Source:HGNC Symbol;Acc:HGNC:22226]	0.104759	Obesity&Lipid Metabolism Type I
CDK5R2	cyclin dependent kinase 5 regulatory subunit 2 [Source:HGNC Symbol;Acc:HGNC:1776]	0.104663	Obesity&Lipid Metabolism Type I
LIPF	lipase F, gastric type [Source:HGNC Symbol;Acc:HGNC:6622]	0.104647	Obesity&Lipid Metabolism Type I
OR4N4	olfactory receptor family 4 subfamily N member 4 [Source:HGNC Symbol;Acc:HGNC:15375]	0.104571	Obesity&Lipid Metabolism Type I
MIMT1	MER1 repeat containing imprinted transcript 1 [Source:HGNC Symbol;Acc:HGNC:33464]	0.104521	Obesity&Lipid Metabolism Type I
STX19	syntaxin 19 [Source:HGNC Symbol;Acc:HGNC:19300]	0.104265	Obesity&Lipid Metabolism Type I
PXDN	peroxidasin [Source:HGNC Symbol;Acc:HGNC:14966]	0.10417	Obesity&Lipid Metabolism Type I
STMP1	short transmembrane mitochondrial protein 1 [Source:HGNC Symbol;Acc:HGNC:41909]	0.104027	Obesity&Lipid Metabolism Type I
CDKL4	cyclin dependent kinase like 4 [Source:HGNC Symbol;Acc:HGNC:19287]	0.104008	Obesity&Lipid Metabolism Type I
FKBP7	FKBP prolyl isomerase 7 [Source:HGNC Symbol;Acc:HGNC:3723]	0.104008	Obesity&Lipid Metabolism Type I
LRRIQ1	leucine rich repeats and IQ motif containing 1 [Source:HGNC Symbol;Acc:HGNC:25708]	0.103925	Obesity&Lipid Metabolism Type I
NDUFA4	NDUFA4 mitochondrial complex associated [Source:HGNC Symbol;Acc:HGNC:7687]	0.103878	Obesity&Lipid Metabolism Type I
ADAM32	ADAM metallopeptidase domain 32 [Source:HGNC Symbol;Acc:HGNC:15479]	0.103852	Obesity&Lipid Metabolism Type I
DDX1	DEAD-box helicase 1 [Source:HGNC Symbol;Acc:HGNC:2734]	0.103848	Obesity&Lipid Metabolism Type I
STRAP	serine/threonine kinase receptor associated protein [Source:HGNC Symbol;Acc:HGNC:30796]	0.103793	Obesity&Lipid Metabolism Type I
EEF1AKMT1	EEF1A lysine methyltransferase 1 [Source:HGNC Symbol;Acc:HGNC:27351]	0.103771	Obesity&Lipid Metabolism Type I
CALCB	calcitonin related polypeptide beta [Source:HGNC Symbol;Acc:HGNC:1438]	0.103694	Obesity&Lipid Metabolism Type I
ODAD2	outer dynein arm docking complex subunit 2 [Source:HGNC Symbol;Acc:HGNC:25583]	0.103604	Obesity&Lipid Metabolism Type I
COLGALT2	collagen beta(1-O)galactosyltransferase 2 [Source:HGNC Symbol;Acc:HGNC:16790]	0.103531	Obesity&Lipid Metabolism Type I
RPS6KA6	ribosomal protein S6 kinase A6 [Source:HGNC Symbol;Acc:HGNC:10435]	0.103403	Obesity&Lipid Metabolism Type I
FCER1A	Fc fragment of IgE receptor Ia [Source:HGNC Symbol;Acc:HGNC:3609]	0.103389	Obesity&Lipid Metabolism Type I
VWA5B1	von Willebrand factor A domain containing 5B1 [Source:HGNC Symbol;Acc:HGNC:26538]	0.103372	Obesity&Lipid Metabolism Type I
CD1E	CD1e molecule [Source:HGNC Symbol;Acc:HGNC:1638]	0.103316	Obesity&Lipid Metabolism Type I
SLC39A2	solute carrier family 39 member 2 [Source:HGNC Symbol;Acc:HGNC:17127]	0.103306	Obesity&Lipid Metabolism Type I
STK39	serine/threonine kinase 39 [Source:HGNC Symbol;Acc:HGNC:17717]	0.103217	Obesity&Lipid Metabolism Type I
MYH6	myosin heavy chain 6 [Source:HGNC Symbol;Acc:HGNC:7576]	0.103113	Obesity&Lipid Metabolism Type I
STRADB	STE20 related adaptor beta [Source:HGNC Symbol;Acc:HGNC:13205]	0.102848	Obesity&Lipid Metabolism Type I
RPL36	ribosomal protein L36 [Source:HGNC Symbol;Acc:HGNC:13631]	0.102815	Obesity&Lipid Metabolism Type I
NMUR2	neuromedin U receptor 2 [Source:HGNC Symbol;Acc:HGNC:16454]	0.102719	Obesity&Lipid Metabolism Type I
SLC2A14	solute carrier family 2 member 14 [Source:HGNC Symbol;Acc:HGNC:18301]	0.102686	Obesity&Lipid Metabolism Type I
CHD5	chromodomain helicase DNA binding protein 5 [Source:HGNC Symbol;Acc:HGNC:16816]	0.102489	Obesity&Lipid Metabolism Type I
FAM171B	family with sequence similarity 171 member B [Source:HGNC Symbol;Acc:HGNC:29412]	0.102402	Obesity&Lipid Metabolism Type I
KCND1	potassium voltage-gated channel subfamily D member 1 [Source:HGNC Symbol;Acc:HGNC:6237]	0.102299	Obesity&Lipid Metabolism Type I
LBP	lipopolysaccharide binding protein [Source:HGNC Symbol;Acc:HGNC:6517]	0.102212	Obesity&Lipid Metabolism Type I
LSAMP	limbic system associated membrane protein [Source:HGNC Symbol;Acc:HGNC:6705]	0.102077	Obesity&Lipid Metabolism Type I
BPIFA2	BPI fold containing family A member 2 [Source:HGNC Symbol;Acc:HGNC:16203]	0.10206	Obesity&Lipid Metabolism Type I
PRKAG2	protein kinase AMP-activated non-catalytic subunit gamma 2 [Source:HGNC Symbol;Acc:HGNC:9386]	0.102046	Obesity&Lipid Metabolism Type I
SRRM3	serine/arginine repetitive matrix 3 [Source:HGNC Symbol;Acc:HGNC:26729]	0.102024	Obesity&Lipid Metabolism Type I
WNT3A	Wnt family member 3A [Source:HGNC Symbol;Acc:HGNC:15983]	0.101977	Obesity&Lipid Metabolism Type I
LINC01140	long intergenic non-protein coding RNA 1140 [Source:HGNC Symbol;Acc:HGNC:27922]	0.101938	Obesity&Lipid Metabolism Type I
HGFAC	HGF activator [Source:HGNC Symbol;Acc:HGNC:4894]	0.101902	Obesity&Lipid Metabolism Type I
RNU11	RNA, U11 small nuclear [Source:HGNC Symbol;Acc:HGNC:10108]	0.101883	Obesity&Lipid Metabolism Type I
KCNE3	potassium voltage-gated channel subfamily E regulatory subunit 3 [Source:HGNC Symbol;Acc:HGNC:6243]	0.101842	Obesity&Lipid Metabolism Type I
ETNK2	ethanolamine kinase 2 [Source:HGNC Symbol;Acc:HGNC:25575]	0.101808	Obesity&Lipid Metabolism Type I
EDN3	endothelin 3 [Source:HGNC Symbol;Acc:HGNC:3178]	0.101765	Obesity&Lipid Metabolism Type I
SPATA18	spermatogenesis associated 18 [Source:HGNC Symbol;Acc:HGNC:29579]	0.101756	Obesity&Lipid Metabolism Type I
C1orf141	chromosome 1 open reading frame 141 [Source:HGNC Symbol;Acc:HGNC:32044]	0.101678	Obesity&Lipid Metabolism Type I
LRRC52	leucine rich repeat containing 52 [Source:HGNC Symbol;Acc:HGNC:32156]	0.101661	Obesity&Lipid Metabolism Type I
LHFPL1	LHFPL tetraspan subfamily member 1 [Source:HGNC Symbol;Acc:HGNC:6587]	0.101645	Obesity&Lipid Metabolism Type I
NDUFAF2	NADH:ubiquinone oxidoreductase complex assembly factor 2 [Source:HGNC Symbol;Acc:HGNC:28086]	0.101599	Obesity&Lipid Metabolism Type I
SNORA23	small nucleolar RNA, H/ACA box 23 [Source:HGNC Symbol;Acc:HGNC:32613]	0.101542	Obesity&Lipid Metabolism Type I
SF3B6	splicing factor 3b subunit 6 [Source:HGNC Symbol;Acc:HGNC:30096]	0.101533	Obesity&Lipid Metabolism Type I
FMO6P	flavin containing dimethylaniline monoxygenase 6, pseudogene [Source:HGNC Symbol;Acc:HGNC:24024]	0.1015	Obesity&Lipid Metabolism Type I
NEUROD2	neuronal differentiation 2 [Source:HGNC Symbol;Acc:HGNC:7763]	0.101463	Obesity&Lipid Metabolism Type I
RIPPLY1	ripply transcriptional repressor 1 [Source:HGNC Symbol;Acc:HGNC:25117]	0.10135	Obesity&Lipid Metabolism Type I
SYT4	synaptotagmin 4 [Source:HGNC Symbol;Acc:HGNC:11512]	0.101267	Obesity&Lipid Metabolism Type I
GTF2H1	general transcription factor IIH subunit 1 [Source:HGNC Symbol;Acc:HGNC:4655]	0.100825	Obesity&Lipid Metabolism Type I
HMGCLL1	3-hydroxymethyl-3-methylglutaryl-CoA lyase like 1 [Source:HGNC Symbol;Acc:HGNC:21359]	0.100731	Obesity&Lipid Metabolism Type I
OR56A3	olfactory receptor family 56 subfamily A member 3 [Source:HGNC Symbol;Acc:HGNC:14786]	0.100711	Obesity&Lipid Metabolism Type I
CNPY1	canopy FGF signaling regulator 1 [Source:HGNC Symbol;Acc:HGNC:27786]	0.100659	Obesity&Lipid Metabolism Type I
RPL23P8	ribosomal protein L23 pseudogene 8 [Source:HGNC Symbol;Acc:HGNC:36225]	0.100604	Obesity&Lipid Metabolism Type I
KITLG	KIT ligand [Source:HGNC Symbol;Acc:HGNC:6343]	0.100542	Obesity&Lipid Metabolism Type I
PCDHA13	protocadherin alpha 13 [Source:HGNC Symbol;Acc:HGNC:8667]	0.100519	Obesity&Lipid Metabolism Type I
SMARCA4	SWI/SNF related, matrix associated, actin dependent regulator of chromatin, subfamily a, member 4 [Source:HGNC Symbol;Acc:HGNC:11100]	0.100488	Obesity&Lipid Metabolism Type I
CBLN1	cerebellin 1 precursor [Source:HGNC Symbol;Acc:HGNC:1543]	0.100398	Obesity&Lipid Metabolism Type I
LIN28B	lin-28 homolog B [Source:HGNC Symbol;Acc:HGNC:32207]	0.100359	Obesity&Lipid Metabolism Type I
APOB	apolipoprotein B [Source:HGNC Symbol;Acc:HGNC:603]	0.100192	Obesity&Lipid Metabolism Type I
ARL2	ADP ribosylation factor like GTPase 2 [Source:HGNC Symbol;Acc:HGNC:693]	0.10018	Obesity&Lipid Metabolism Type I
SLC13A4	solute carrier family 13 member 4 [Source:HGNC Symbol;Acc:HGNC:15827]	0.10016	Obesity&Lipid Metabolism Type I
POLR1D	RNA polymerase I and III subunit D [Source:HGNC Symbol;Acc:HGNC:20422]	0.100103	Obesity&Lipid Metabolism Type I
PLB1	phospholipase B1 [Source:HGNC Symbol;Acc:HGNC:30041]	0.10009	Obesity&Lipid Metabolism Type I
KIAA1549	KIAA1549 [Source:HGNC Symbol;Acc:HGNC:22219]	0.100054	Obesity&Lipid Metabolism Type I
UNC93A	unc-93 homolog A [Source:HGNC Symbol;Acc:HGNC:12570]	0.100044	Obesity&Lipid Metabolism Type I
STARD3NL	STARD3 N-terminal like [Source:HGNC Symbol;Acc:HGNC:19169]	0.100007	Obesity&Lipid Metabolism Type I
HSD11B1L	hydroxysteroid 11-beta dehydrogenase 1 like [Source:HGNC Symbol;Acc:HGNC:30419]	0.100005	Obesity&Lipid Metabolism Type I
SUMO2	small ubiquitin like modifier 2 [Source:HGNC Symbol;Acc:HGNC:11125]	0.0999756	Obesity&Lipid Metabolism Type I
OTOS	otospiralin [Source:HGNC Symbol;Acc:HGNC:22644]	0.0998795	Obesity&Lipid Metabolism Type I
POLR2L	RNA polymerase II, I and III subunit L [Source:HGNC Symbol;Acc:HGNC:9199]	0.0998779	Obesity&Lipid Metabolism Type I
ATOH8	atonal bHLH transcription factor 8 [Source:HGNC Symbol;Acc:HGNC:24126]	0.0998778	Obesity&Lipid Metabolism Type I
VNN3	vanin 3 [Source:HGNC Symbol;Acc:HGNC:16431]	0.0998523	Obesity&Lipid Metabolism Type I
RBBP8NL	RBBP8 N-terminal like [Source:HGNC Symbol;Acc:HGNC:16144]	0.0998142	Obesity&Lipid Metabolism Type I
YAE1	YAE1 maturation factor of ABCE1 [Source:HGNC Symbol;Acc:HGNC:24857]	0.0997473	Obesity&Lipid Metabolism Type I
PRAMEF11	PRAME family member 11 [Source:HGNC Symbol;Acc:HGNC:14086]	0.0996684	Obesity&Lipid Metabolism Type I
LRRN3	leucine rich repeat neuronal 3 [Source:HGNC Symbol;Acc:HGNC:17200]	0.0995872	Obesity&Lipid Metabolism Type I
PDYN	prodynorphin [Source:HGNC Symbol;Acc:HGNC:8820]	0.0995805	Obesity&Lipid Metabolism Type I
GLRX2	glutaredoxin 2 [Source:HGNC Symbol;Acc:HGNC:16065]	0.0994768	Obesity&Lipid Metabolism Type I
GLMN	glomulin, FKBP associated protein [Source:HGNC Symbol;Acc:HGNC:14373]	0.0994523	Obesity&Lipid Metabolism Type I
MORN5	MORN repeat containing 5 [Source:HGNC Symbol;Acc:HGNC:17841]	0.0993372	Obesity&Lipid Metabolism Type I
SYNPR	synaptoporin [Source:HGNC Symbol;Acc:HGNC:16507]	0.0993111	Obesity&Lipid Metabolism Type I
RWDD3	RWD domain containing 3 [Source:HGNC Symbol;Acc:HGNC:21393]	0.099238	Obesity&Lipid Metabolism Type I
AFAP1L1	actin filament associated protein 1 like 1 [Source:HGNC Symbol;Acc:HGNC:26714]	0.0992318	Obesity&Lipid Metabolism Type I
CDR1	cerebellar degeneration related protein 1 [Source:HGNC Symbol;Acc:HGNC:1798]	0.0991868	Obesity&Lipid Metabolism Type I
TENM2	teneurin transmembrane protein 2 [Source:HGNC Symbol;Acc:HGNC:29943]	0.0990705	Obesity&Lipid Metabolism Type I
ANKRD53	ankyrin repeat domain 53 [Source:HGNC Symbol;Acc:HGNC:25691]	0.0989159	Obesity&Lipid Metabolism Type I
IFT22	intraflagellar transport 22 [Source:HGNC Symbol;Acc:HGNC:21895]	0.0987447	Obesity&Lipid Metabolism Type I
FMO1	flavin containing dimethylaniline monoxygenase 1 [Source:HGNC Symbol;Acc:HGNC:3769]	0.0987382	Obesity&Lipid Metabolism Type I
FABP7	fatty acid binding protein 7 [Source:HGNC Symbol;Acc:HGNC:3562]	0.0986642	Obesity&Lipid Metabolism Type I
ING1	inhibitor of growth family member 1 [Source:HGNC Symbol;Acc:HGNC:6062]	0.0986069	Obesity&Lipid Metabolism Type I
PRR32	proline rich 32 [Source:HGNC Symbol;Acc:HGNC:34498]	0.0985786	Obesity&Lipid Metabolism Type I
TEKT4	tektin 4 [Source:HGNC Symbol;Acc:HGNC:31012]	0.0985688	Obesity&Lipid Metabolism Type I
CFAP57	cilia and flagella associated protein 57 [Source:HGNC Symbol;Acc:HGNC:26485]	0.0985513	Obesity&Lipid Metabolism Type I
KRT1	keratin 1 [Source:HGNC Symbol;Acc:HGNC:6412]	0.0985194	Obesity&Lipid Metabolism Type I
GRIA1	glutamate ionotropic receptor AMPA type subunit 1 [Source:HGNC Symbol;Acc:HGNC:4571]	0.0984981	Obesity&Lipid Metabolism Type I
HYPK	huntingtin interacting protein K [Source:HGNC Symbol;Acc:HGNC:18418]	0.0984934	Obesity&Lipid Metabolism Type I
NECAB2	N-terminal EF-hand calcium binding protein 2 [Source:HGNC Symbol;Acc:HGNC:23746]	0.0983077	Obesity&Lipid Metabolism Type I
C9orf116	chromosome 9 open reading frame 116 [Source:HGNC Symbol;Acc:HGNC:28435]	0.0982634	Obesity&Lipid Metabolism Type I
CHGB	chromogranin B [Source:HGNC Symbol;Acc:HGNC:1930]	0.0982327	Obesity&Lipid Metabolism Type I
EFCAB12	EF-hand calcium binding domain 12 [Source:HGNC Symbol;Acc:HGNC:28061]	0.0981813	Obesity&Lipid Metabolism Type I
NREP	neuronal regeneration related protein [Source:HGNC Symbol;Acc:HGNC:16834]	0.0981602	Obesity&Lipid Metabolism Type I
CFAP161	cilia and flagella associated protein 161 [Source:HGNC Symbol;Acc:HGNC:26782]	0.0981193	Obesity&Lipid Metabolism Type I
APPBP2	amyloid beta precursor protein binding protein 2 [Source:HGNC Symbol;Acc:HGNC:622]	0.0980926	Obesity&Lipid Metabolism Type I
KRT74	keratin 74 [Source:HGNC Symbol;Acc:HGNC:28929]	0.0980782	Obesity&Lipid Metabolism Type I
ZNHIT1	zinc finger HIT-type containing 1 [Source:HGNC Symbol;Acc:HGNC:21688]	0.0980732	Obesity&Lipid Metabolism Type I
ITGB1BP1	integrin subunit beta 1 binding protein 1 [Source:HGNC Symbol;Acc:HGNC:23927]	0.0979662	Obesity&Lipid Metabolism Type I
CFAP45	cilia and flagella associated protein 45 [Source:HGNC Symbol;Acc:HGNC:17229]	0.0978538	Obesity&Lipid Metabolism Type I
MSMB	microseminoprotein beta [Source:HGNC Symbol;Acc:HGNC:7372]	0.0977997	Obesity&Lipid Metabolism Type I
SNCAIP	synuclein alpha interacting protein [Source:HGNC Symbol;Acc:HGNC:11139]	0.0977521	Obesity&Lipid Metabolism Type I
GABRA2	gamma-aminobutyric acid type A receptor subunit alpha2 [Source:HGNC Symbol;Acc:HGNC:4076]	0.0977508	Obesity&Lipid Metabolism Type I
MYH7	myosin heavy chain 7 [Source:HGNC Symbol;Acc:HGNC:7577]	0.0977328	Obesity&Lipid Metabolism Type I
PTGES	prostaglandin E synthase [Source:HGNC Symbol;Acc:HGNC:9599]	0.097642	Obesity&Lipid Metabolism Type I
H2AB1	H2A.B variant histone 1 [Source:HGNC Symbol;Acc:HGNC:22516]	0.0975513	Obesity&Lipid Metabolism Type I
PALM3	paralemmin 3 [Source:HGNC Symbol;Acc:HGNC:33274]	0.0974093	Obesity&Lipid Metabolism Type I
CECR7	cat eye syndrome chromosome region, candidate 7 [Source:HGNC Symbol;Acc:HGNC:1845]	0.0973968	Obesity&Lipid Metabolism Type I
GFRA1	GDNF family receptor alpha 1 [Source:HGNC Symbol;Acc:HGNC:4243]	0.0972764	Obesity&Lipid Metabolism Type I
PPP1R14B	protein phosphatase 1 regulatory inhibitor subunit 14B [Source:HGNC Symbol;Acc:HGNC:9057]	0.0972665	Obesity&Lipid Metabolism Type I
SNRPE	small nuclear ribonucleoprotein polypeptide E [Source:HGNC Symbol;Acc:HGNC:11161]	0.0972572	Obesity&Lipid Metabolism Type I
HAND1	heart and neural crest derivatives expressed 1 [Source:HGNC Symbol;Acc:HGNC:4807]	0.097238	Obesity&Lipid Metabolism Type I
UPK1B	uroplakin 1B [Source:HGNC Symbol;Acc:HGNC:12578]	0.0972239	Obesity&Lipid Metabolism Type I
RTN4RL1	reticulon 4 receptor like 1 [Source:HGNC Symbol;Acc:HGNC:21329]	0.0971612	Obesity&Lipid Metabolism Type I
TFPI	tissue factor pathway inhibitor [Source:HGNC Symbol;Acc:HGNC:11760]	0.0971292	Obesity&Lipid Metabolism Type I
SHANK2	SH3 and multiple ankyrin repeat domains 2 [Source:HGNC Symbol;Acc:HGNC:14295]	0.0971229	Obesity&Lipid Metabolism Type I
NAALADL2	N-acetylated alpha-linked acidic dipeptidase like 2 [Source:HGNC Symbol;Acc:HGNC:23219]	0.0971016	Obesity&Lipid Metabolism Type I
FAM162B	family with sequence similarity 162 member B [Source:HGNC Symbol;Acc:HGNC:21549]	0.0970279	Obesity&Lipid Metabolism Type I
MYBPC1	myosin binding protein C1 [Source:HGNC Symbol;Acc:HGNC:7549]	0.0970121	Obesity&Lipid Metabolism Type I
IVL	involucrin [Source:HGNC Symbol;Acc:HGNC:6187]	0.0970054	Obesity&Lipid Metabolism Type I
RPRM	reprimo, TP53 dependent G2 arrest mediator homolog [Source:HGNC Symbol;Acc:HGNC:24201]	0.0969895	Obesity&Lipid Metabolism Type I
SLC52A1	solute carrier family 52 member 1 [Source:HGNC Symbol;Acc:HGNC:30225]	0.0969177	Obesity&Lipid Metabolism Type I
MFAP2	microfibril associated protein 2 [Source:HGNC Symbol;Acc:HGNC:7033]	0.0969074	Obesity&Lipid Metabolism Type I
GABRG3	gamma-aminobutyric acid type A receptor subunit gamma3 [Source:HGNC Symbol;Acc:HGNC:4088]	0.0968907	Obesity&Lipid Metabolism Type I
LYPD3	LY6/PLAUR domain containing 3 [Source:HGNC Symbol;Acc:HGNC:24880]	0.0968886	Obesity&Lipid Metabolism Type I
AKIRIN2	akirin 2 [Source:HGNC Symbol;Acc:HGNC:21407]	0.0967401	Obesity&Lipid Metabolism Type I
H1-4	H1.4 linker histone, cluster member [Source:HGNC Symbol;Acc:HGNC:4718]	0.0967384	Obesity&Lipid Metabolism Type I
PABPC5	poly(A) binding protein cytoplasmic 5 [Source:HGNC Symbol;Acc:HGNC:13629]	0.0967086	Obesity&Lipid Metabolism Type I
NHLH1	nescient helix-loop-helix 1 [Source:HGNC Symbol;Acc:HGNC:7817]	0.0966363	Obesity&Lipid Metabolism Type I
TMEM45A	transmembrane protein 45A [Source:HGNC Symbol;Acc:HGNC:25480]	0.0966077	Obesity&Lipid Metabolism Type I
LHFPL4	LHFPL tetraspan subfamily member 4 [Source:HGNC Symbol;Acc:HGNC:29568]	0.0966065	Obesity&Lipid Metabolism Type I
GFRA4	GDNF family receptor alpha 4 [Source:HGNC Symbol;Acc:HGNC:13821]	0.0965329	Obesity&Lipid Metabolism Type I
PYY2	peptide YY 2 (pseudogene) [Source:HGNC Symbol;Acc:HGNC:9749]	0.0965312	Obesity&Lipid Metabolism Type I
ARHGEF40	Rho guanine nucleotide exchange factor 40 [Source:HGNC Symbol;Acc:HGNC:25516]	0.0965057	Obesity&Lipid Metabolism Type I
SH2D5	SH2 domain containing 5 [Source:HGNC Symbol;Acc:HGNC:28819]	0.096419	Obesity&Lipid Metabolism Type I
GLI1	GLI family zinc finger 1 [Source:HGNC Symbol;Acc:HGNC:4317]	0.0963747	Obesity&Lipid Metabolism Type I
CLEC4G	C-type lectin domain family 4 member G [Source:HGNC Symbol;Acc:HGNC:24591]	0.0963632	Obesity&Lipid Metabolism Type I
ATP4B	ATPase H+/K+ transporting subunit beta [Source:HGNC Symbol;Acc:HGNC:820]	0.0963142	Obesity&Lipid Metabolism Type I
SLC14A2	solute carrier family 14 member 2 [Source:HGNC Symbol;Acc:HGNC:10919]	0.096281	Obesity&Lipid Metabolism Type I
LRFN2	leucine rich repeat and fibronectin type III domain containing 2 [Source:HGNC Symbol;Acc:HGNC:21226]	0.0962806	Obesity&Lipid Metabolism Type I
CYP4F22	cytochrome P450 family 4 subfamily F member 22 [Source:HGNC Symbol;Acc:HGNC:26820]	0.0962572	Obesity&Lipid Metabolism Type I
TCHHL1	trichohyalin like 1 [Source:HGNC Symbol;Acc:HGNC:31796]	0.0962484	Obesity&Lipid Metabolism Type I
SNORD116-20	small nucleolar RNA, C/D box 116-20 [Source:HGNC Symbol;Acc:HGNC:33086]	0.0961959	Obesity&Lipid Metabolism Type I
ARHGEF19	Rho guanine nucleotide exchange factor 19 [Source:HGNC Symbol;Acc:HGNC:26604]	0.0961697	Obesity&Lipid Metabolism Type I
CLDN11	claudin 11 [Source:HGNC Symbol;Acc:HGNC:8514]	0.0961436	Obesity&Lipid Metabolism Type I
NKX3-1	NK3 homeobox 1 [Source:HGNC Symbol;Acc:HGNC:7838]	0.0961219	Obesity&Lipid Metabolism Type I
DUOXA1	dual oxidase maturation factor 1 [Source:HGNC Symbol;Acc:HGNC:26507]	0.0960374	Obesity&Lipid Metabolism Type I
MT1F	metallothionein 1F [Source:HGNC Symbol;Acc:HGNC:7398]	0.0959481	Obesity&Lipid Metabolism Type I
BZW1	basic leucine zipper and W2 domains 1 [Source:HGNC Symbol;Acc:HGNC:18380]	0.0959405	Obesity&Lipid Metabolism Type I
LINC00895	long intergenic non-protein coding RNA 895 [Source:HGNC Symbol;Acc:HGNC:48580]	0.0958423	Obesity&Lipid Metabolism Type I
NPY4R	neuropeptide Y receptor Y4 [Source:HGNC Symbol;Acc:HGNC:9329]	0.0958203	Obesity&Lipid Metabolism Type I
SETD9	SET domain containing 9 [Source:HGNC Symbol;Acc:HGNC:28508]	0.0958171	Obesity&Lipid Metabolism Type I
VAX2	ventral anterior homeobox 2 [Source:HGNC Symbol;Acc:HGNC:12661]	0.0957977	Obesity&Lipid Metabolism Type I
PLEKHA5	pleckstrin homology domain containing A5 [Source:HGNC Symbol;Acc:HGNC:30036]	0.0957903	Obesity&Lipid Metabolism Type I
SH2D6	SH2 domain containing 6 [Source:HGNC Symbol;Acc:HGNC:30439]	0.0956961	Obesity&Lipid Metabolism Type I
PAX7	paired box 7 [Source:HGNC Symbol;Acc:HGNC:8621]	0.095515	Obesity&Lipid Metabolism Type I
SELENOF	selenoprotein F [Source:HGNC Symbol;Acc:HGNC:17705]	0.0954513	Obesity&Lipid Metabolism Type I
FAM234B	family with sequence similarity 234 member B [Source:HGNC Symbol;Acc:HGNC:29288]	0.0953286	Obesity&Lipid Metabolism Type I
ZNF655	zinc finger protein 655 [Source:HGNC Symbol;Acc:HGNC:30899]	0.0951181	Obesity&Lipid Metabolism Type I
GPKOW	G-patch domain and KOW motifs [Source:HGNC Symbol;Acc:HGNC:30677]	0.0950969	Obesity&Lipid Metabolism Type I
ADAMTS20	ADAM metallopeptidase with thrombospondin type 1 motif 20 [Source:HGNC Symbol;Acc:HGNC:17178]	0.0950721	Obesity&Lipid Metabolism Type I
GALNT3	polypeptide N-acetylgalactosaminyltransferase 3 [Source:HGNC Symbol;Acc:HGNC:4125]	0.0950486	Obesity&Lipid Metabolism Type I
MLLT11	MLLT11 transcription factor 7 cofactor [Source:HGNC Symbol;Acc:HGNC:16997]	0.0950445	Obesity&Lipid Metabolism Type I
MAGEB1	MAGE family member B1 [Source:HGNC Symbol;Acc:HGNC:6808]	0.0950109	Obesity&Lipid Metabolism Type I
LRRC71	leucine rich repeat containing 71 [Source:HGNC Symbol;Acc:HGNC:26556]	0.0949372	Obesity&Lipid Metabolism Type I
CLVS1	clavesin 1 [Source:HGNC Symbol;Acc:HGNC:23139]	0.0949207	Obesity&Lipid Metabolism Type I
POTEM	POTE ankyrin domain family member M [Source:HGNC Symbol;Acc:HGNC:37096]	0.0948457	Obesity&Lipid Metabolism Type I
ASB4	ankyrin repeat and SOCS box containing 4 [Source:HGNC Symbol;Acc:HGNC:16009]	0.0948173	Obesity&Lipid Metabolism Type I
ZFHX4-AS1	ZFHX4 antisense RNA 1 [Source:HGNC Symbol;Acc:HGNC:44165]	0.094809	Obesity&Lipid Metabolism Type I
UNC5A	unc-5 netrin receptor A [Source:HGNC Symbol;Acc:HGNC:12567]	0.0947855	Obesity&Lipid Metabolism Type I
GNB2	G protein subunit beta 2 [Source:HGNC Symbol;Acc:HGNC:4398]	0.0947729	Obesity&Lipid Metabolism Type I
TMEM132D	transmembrane protein 132D [Source:HGNC Symbol;Acc:HGNC:29411]	0.094748	Obesity&Lipid Metabolism Type I
CCNG1	cyclin G1 [Source:HGNC Symbol;Acc:HGNC:1592]	0.0947077	Obesity&Lipid Metabolism Type I
CSRP2	cysteine and glycine rich protein 2 [Source:HGNC Symbol;Acc:HGNC:2470]	0.0946717	Obesity&Lipid Metabolism Type I
NDRG2	NDRG family member 2 [Source:HGNC Symbol;Acc:HGNC:14460]	0.0945991	Obesity&Lipid Metabolism Type I
PRAMEF6	PRAME family member 6 [Source:HGNC Symbol;Acc:HGNC:30583]	0.0945327	Obesity&Lipid Metabolism Type I
ADGRL2	adhesion G protein-coupled receptor L2 [Source:HGNC Symbol;Acc:HGNC:18582]	0.0944606	Obesity&Lipid Metabolism Type I
ZNF560	zinc finger protein 560 [Source:HGNC Symbol;Acc:HGNC:26484]	0.0943433	Obesity&Lipid Metabolism Type I
C10orf82	chromosome 10 open reading frame 82 [Source:HGNC Symbol;Acc:HGNC:28500]	0.0943405	Obesity&Lipid Metabolism Type I
ADRA2A	adrenoceptor alpha 2A [Source:HGNC Symbol;Acc:HGNC:281]	0.0942993	Obesity&Lipid Metabolism Type I
REN	renin [Source:HGNC Symbol;Acc:HGNC:9958]	0.0942702	Obesity&Lipid Metabolism Type I
GDAP1L1	ganglioside induced differentiation associated protein 1 like 1 [Source:HGNC Symbol;Acc:HGNC:4213]	0.0942691	Obesity&Lipid Metabolism Type I
CHST1	carbohydrate sulfotransferase 1 [Source:HGNC Symbol;Acc:HGNC:1969]	0.0942407	Obesity&Lipid Metabolism Type I
DHRSX	dehydrogenase/reductase X-linked [Source:HGNC Symbol;Acc:HGNC:18399]	0.094229	Obesity&Lipid Metabolism Type I
LIMD2	LIM domain containing 2 [Source:HGNC Symbol;Acc:HGNC:28142]	0.0941538	Obesity&Lipid Metabolism Type I
PCDHGA3	protocadherin gamma subfamily A, 3 [Source:HGNC Symbol;Acc:HGNC:8701]	0.094068	Obesity&Lipid Metabolism Type I
PDE7B	phosphodiesterase 7B [Source:HGNC Symbol;Acc:HGNC:8792]	0.0940365	Obesity&Lipid Metabolism Type I
DDX53	DEAD-box helicase 53 [Source:HGNC Symbol;Acc:HGNC:20083]	0.0940274	Obesity&Lipid Metabolism Type I
RPS26	ribosomal protein S26 [Source:HGNC Symbol;Acc:HGNC:10414]	0.094018	Obesity&Lipid Metabolism Type I
SLCO4C1	solute carrier organic anion transporter family member 4C1 [Source:HGNC Symbol;Acc:HGNC:23612]	0.0939262	Obesity&Lipid Metabolism Type I
ZACN	zinc activated ion channel [Source:HGNC Symbol;Acc:HGNC:29504]	0.093925	Obesity&Lipid Metabolism Type I
UXT	ubiquitously expressed prefoldin like chaperone [Source:HGNC Symbol;Acc:HGNC:12641]	0.0939218	Obesity&Lipid Metabolism Type I
ATP5PF	ATP synthase peripheral stalk subunit F6 [Source:HGNC Symbol;Acc:HGNC:847]	0.0939078	Obesity&Lipid Metabolism Type I
GTF3A	general transcription factor IIIA [Source:HGNC Symbol;Acc:HGNC:4662]	0.0939058	Obesity&Lipid Metabolism Type I
XPNPEP2	X-prolyl aminopeptidase 2 [Source:HGNC Symbol;Acc:HGNC:12823]	0.0938881	Obesity&Lipid Metabolism Type I
CYP26B1	cytochrome P450 family 26 subfamily B member 1 [Source:HGNC Symbol;Acc:HGNC:20581]	0.0938512	Obesity&Lipid Metabolism Type I
PDZRN4	PDZ domain containing ring finger 4 [Source:HGNC Symbol;Acc:HGNC:30552]	0.0938345	Obesity&Lipid Metabolism Type I
GLRA2	glycine receptor alpha 2 [Source:HGNC Symbol;Acc:HGNC:4327]	0.0937013	Obesity&Lipid Metabolism Type I
DBI	diazepam binding inhibitor, acyl-CoA binding protein [Source:HGNC Symbol;Acc:HGNC:2690]	0.093668	Obesity&Lipid Metabolism Type I
FOXF2	forkhead box F2 [Source:HGNC Symbol;Acc:HGNC:3810]	0.0936641	Obesity&Lipid Metabolism Type I
AFMID	arylformamidase [Source:HGNC Symbol;Acc:HGNC:20910]	0.0936245	Obesity&Lipid Metabolism Type I
AK9	adenylate kinase 9 [Source:HGNC Symbol;Acc:HGNC:33814]	0.0935164	Obesity&Lipid Metabolism Type I
IGFBP1	insulin like growth factor binding protein 1 [Source:HGNC Symbol;Acc:HGNC:5469]	0.0934317	Obesity&Lipid Metabolism Type I
MACROD2	mono-ADP ribosylhydrolase 2 [Source:HGNC Symbol;Acc:HGNC:16126]	0.0933776	Obesity&Lipid Metabolism Type I
ALDH1L1	aldehyde dehydrogenase 1 family member L1 [Source:HGNC Symbol;Acc:HGNC:3978]	0.0932886	Obesity&Lipid Metabolism Type I
OSGIN1	oxidative stress induced growth inhibitor 1 [Source:HGNC Symbol;Acc:HGNC:30093]	0.0932652	Obesity&Lipid Metabolism Type I
ST8SIA2	ST8 alpha-N-acetyl-neuraminide alpha-2,8-sialyltransferase 2 [Source:HGNC Symbol;Acc:HGNC:10870]	0.093229	Obesity&Lipid Metabolism Type I
CCK	cholecystokinin [Source:HGNC Symbol;Acc:HGNC:1569]	0.0932076	Obesity&Lipid Metabolism Type I
HRC	histidine rich calcium binding protein [Source:HGNC Symbol;Acc:HGNC:5178]	0.0931133	Obesity&Lipid Metabolism Type I
KERA	keratocan [Source:HGNC Symbol;Acc:HGNC:6309]	0.0930726	Obesity&Lipid Metabolism Type I
YEATS4	YEATS domain containing 4 [Source:HGNC Symbol;Acc:HGNC:24859]	0.0930594	Obesity&Lipid Metabolism Type I
HDC	histidine decarboxylase [Source:HGNC Symbol;Acc:HGNC:4855]	0.0929134	Obesity&Lipid Metabolism Type I
TEX26	testis expressed 26 [Source:HGNC Symbol;Acc:HGNC:28622]	0.092839	Obesity&Lipid Metabolism Type I
SH2B2	SH2B adaptor protein 2 [Source:HGNC Symbol;Acc:HGNC:17381]	0.0928359	Obesity&Lipid Metabolism Type I
MS4A8	membrane spanning 4-domains A8 [Source:HGNC Symbol;Acc:HGNC:13380]	0.0926815	Obesity&Lipid Metabolism Type I
AACSP1	acetoacetyl-CoA synthetase pseudogene 1 [Source:HGNC Symbol;Acc:HGNC:18226]	0.0926362	Obesity&Lipid Metabolism Type I
ANKMY2	ankyrin repeat and MYND domain containing 2 [Source:HGNC Symbol;Acc:HGNC:25370]	0.0926184	Obesity&Lipid Metabolism Type I
FMOD	fibromodulin [Source:HGNC Symbol;Acc:HGNC:3774]	0.0925936	Obesity&Lipid Metabolism Type I
SLC35C1	solute carrier family 35 member C1 [Source:HGNC Symbol;Acc:HGNC:20197]	0.0925747	Obesity&Lipid Metabolism Type I
PYY	peptide YY [Source:HGNC Symbol;Acc:HGNC:9748]	0.0925383	Obesity&Lipid Metabolism Type I
EFCAB10	EF-hand calcium binding domain 10 [Source:HGNC Symbol;Acc:HGNC:34531]	0.0925263	Obesity&Lipid Metabolism Type I
IQCA1	IQ motif containing with AAA domain 1 [Source:HGNC Symbol;Acc:HGNC:26195]	0.0924789	Obesity&Lipid Metabolism Type I
KRTDAP	keratinocyte differentiation associated protein [Source:HGNC Symbol;Acc:HGNC:16313]	0.0924416	Obesity&Lipid Metabolism Type I
TBXT	T-box transcription factor T [Source:HGNC Symbol;Acc:HGNC:11515]	0.0924264	Obesity&Lipid Metabolism Type I
BARHL2	BarH like homeobox 2 [Source:HGNC Symbol;Acc:HGNC:954]	0.0923931	Obesity&Lipid Metabolism Type I
KRTAP5-2	keratin associated protein 5-2 [Source:HGNC Symbol;Acc:HGNC:23597]	0.0923802	Obesity&Lipid Metabolism Type I
CCL26	C-C motif chemokine ligand 26 [Source:HGNC Symbol;Acc:HGNC:10625]	0.0923711	Obesity&Lipid Metabolism Type I
RP9	RP9 pre-mRNA splicing factor [Source:HGNC Symbol;Acc:HGNC:10288]	0.0923376	Obesity&Lipid Metabolism Type I
FRMD4A	FERM domain containing 4A [Source:HGNC Symbol;Acc:HGNC:25491]	0.0922897	Obesity&Lipid Metabolism Type I
NRN1	neuritin 1 [Source:HGNC Symbol;Acc:HGNC:17972]	0.0922849	Obesity&Lipid Metabolism Type I
FAM124B	family with sequence similarity 124 member B [Source:HGNC Symbol;Acc:HGNC:26224]	0.0922241	Obesity&Lipid Metabolism Type I
UCMA	upper zone of growth plate and cartilage matrix associated [Source:HGNC Symbol;Acc:HGNC:25205]	0.092185	Obesity&Lipid Metabolism Type I
BANK1	B cell scaffold protein with ankyrin repeats 1 [Source:HGNC Symbol;Acc:HGNC:18233]	0.0920706	Obesity&Lipid Metabolism Type I
DIPK1A	divergent protein kinase domain 1A [Source:HGNC Symbol;Acc:HGNC:32213]	0.0919918	Obesity&Lipid Metabolism Type I
UROC1	urocanate hydratase 1 [Source:HGNC Symbol;Acc:HGNC:26444]	0.0919854	Obesity&Lipid Metabolism Type I
FLNC	filamin C [Source:HGNC Symbol;Acc:HGNC:3756]	0.0919072	Obesity&Lipid Metabolism Type I
NPPB	natriuretic peptide B [Source:HGNC Symbol;Acc:HGNC:7940]	0.0918901	Obesity&Lipid Metabolism Type I
SLC39A8	solute carrier family 39 member 8 [Source:HGNC Symbol;Acc:HGNC:20862]	0.0918761	Obesity&Lipid Metabolism Type I
SNORA84	small nucleolar RNA, H/ACA box 84 [Source:HGNC Symbol;Acc:HGNC:33615]	0.0918556	Obesity&Lipid Metabolism Type I
UGT2B7	UDP glucuronosyltransferase family 2 member B7 [Source:HGNC Symbol;Acc:HGNC:12554]	0.0918311	Obesity&Lipid Metabolism Type I
PHACTR3	phosphatase and actin regulator 3 [Source:HGNC Symbol;Acc:HGNC:15833]	0.0917673	Obesity&Lipid Metabolism Type I
HPR	haptoglobin-related protein [Source:HGNC Symbol;Acc:HGNC:5156]	0.0916083	Obesity&Lipid Metabolism Type I
HAS2	hyaluronan synthase 2 [Source:HGNC Symbol;Acc:HGNC:4819]	0.0916028	Obesity&Lipid Metabolism Type I
TNFRSF18	TNF receptor superfamily member 18 [Source:HGNC Symbol;Acc:HGNC:11914]	0.0915764	Obesity&Lipid Metabolism Type I
LRRC46	leucine rich repeat containing 46 [Source:HGNC Symbol;Acc:HGNC:25047]	0.0914864	Obesity&Lipid Metabolism Type I
KLRG1	killer cell lectin like receptor G1 [Source:HGNC Symbol;Acc:HGNC:6380]	0.0914839	Obesity&Lipid Metabolism Type I
ITM2A	integral membrane protein 2A [Source:HGNC Symbol;Acc:HGNC:6173]	0.0914458	Obesity&Lipid Metabolism Type I
SOSTDC1	sclerostin domain containing 1 [Source:HGNC Symbol;Acc:HGNC:21748]	0.0913865	Obesity&Lipid Metabolism Type I
CNGA2	cyclic nucleotide gated channel subunit alpha 2 [Source:HGNC Symbol;Acc:HGNC:2149]	0.0913855	Obesity&Lipid Metabolism Type I
TRMT6	tRNA methyltransferase 6 non-catalytic subunit [Source:HGNC Symbol;Acc:HGNC:20900]	0.0912076	Obesity&Lipid Metabolism Type I
MYOG	myogenin [Source:HGNC Symbol;Acc:HGNC:7612]	0.0911994	Obesity&Lipid Metabolism Type I
TRA2A	transformer 2 alpha homolog [Source:HGNC Symbol;Acc:HGNC:16645]	0.0911695	Obesity&Lipid Metabolism Type I
AKR1B1	aldo-keto reductase family 1 member B [Source:HGNC Symbol;Acc:HGNC:381]	0.0911076	Obesity&Lipid Metabolism Type I
VTN	vitronectin [Source:HGNC Symbol;Acc:HGNC:12724]	0.0910861	Obesity&Lipid Metabolism Type I
CRYGD	crystallin gamma D [Source:HGNC Symbol;Acc:HGNC:2411]	0.0910402	Obesity&Lipid Metabolism Type I
PFDN4	prefoldin subunit 4 [Source:HGNC Symbol;Acc:HGNC:8868]	0.0909133	Obesity&Lipid Metabolism Type I
SERPINB3	serpin family B member 3 [Source:HGNC Symbol;Acc:HGNC:10569]	0.0909114	Obesity&Lipid Metabolism Type I
SERPINB4	serpin family B member 4 [Source:HGNC Symbol;Acc:HGNC:10570]	0.090911	Obesity&Lipid Metabolism Type I
CXXC4	CXXC finger protein 4 [Source:HGNC Symbol;Acc:HGNC:24593]	0.0909064	Obesity&Lipid Metabolism Type I
SCG3	secretogranin III [Source:HGNC Symbol;Acc:HGNC:13707]	0.0907068	Obesity&Lipid Metabolism Type I
C12orf57	chromosome 12 open reading frame 57 [Source:HGNC Symbol;Acc:HGNC:29521]	0.0906669	Obesity&Lipid Metabolism Type I
CHRNA3	cholinergic receptor nicotinic alpha 3 subunit [Source:HGNC Symbol;Acc:HGNC:1957]	0.090647	Obesity&Lipid Metabolism Type I
FGG	fibrinogen gamma chain [Source:HGNC Symbol;Acc:HGNC:3694]	0.0906017	Obesity&Lipid Metabolism Type I
MAN1C1	mannosidase alpha class 1C member 1 [Source:HGNC Symbol;Acc:HGNC:19080]	0.0905742	Obesity&Lipid Metabolism Type I
COL18A1	collagen type XVIII alpha 1 chain [Source:HGNC Symbol;Acc:HGNC:2195]	0.0904912	Obesity&Lipid Metabolism Type I
ZC4H2	zinc finger C4H2-type containing [Source:HGNC Symbol;Acc:HGNC:24931]	0.0904743	Obesity&Lipid Metabolism Type I
RPS26P11	ribosomal protein S26 pseudogene 11 [Source:HGNC Symbol;Acc:HGNC:31817]	0.0904456	Obesity&Lipid Metabolism Type I
MYOCD	myocardin [Source:HGNC Symbol;Acc:HGNC:16067]	0.0904062	Obesity&Lipid Metabolism Type I
CCDC120	coiled-coil domain containing 120 [Source:HGNC Symbol;Acc:HGNC:28910]	0.0903003	Obesity&Lipid Metabolism Type I
AKR1C3	aldo-keto reductase family 1 member C3 [Source:HGNC Symbol;Acc:HGNC:386]	0.0902182	Obesity&Lipid Metabolism Type I
USP44	ubiquitin specific peptidase 44 [Source:HGNC Symbol;Acc:HGNC:20064]	0.090206	Obesity&Lipid Metabolism Type I
C6orf52	chromosome 6 open reading frame 52 [Source:HGNC Symbol;Acc:HGNC:20881]	0.0901855	Obesity&Lipid Metabolism Type I
IL1R2	interleukin 1 receptor type 2 [Source:HGNC Symbol;Acc:HGNC:5994]	0.090154	Obesity&Lipid Metabolism Type I
SHISA6	shisa family member 6 [Source:HGNC Symbol;Acc:HGNC:34491]	0.0900997	Obesity&Lipid Metabolism Type I
SLC38A5	solute carrier family 38 member 5 [Source:HGNC Symbol;Acc:HGNC:18070]	0.0900374	Obesity&Lipid Metabolism Type I
CALR3	calreticulin 3 [Source:HGNC Symbol;Acc:HGNC:20407]	0.0900333	Obesity&Lipid Metabolism Type I
DYNLRB1	dynein light chain roadblock-type 1 [Source:HGNC Symbol;Acc:HGNC:15468]	0.0900149	Obesity&Lipid Metabolism Type I
TPPP	tubulin polymerization promoting protein [Source:HGNC Symbol;Acc:HGNC:24164]	0.0899704	Obesity&Lipid Metabolism Type I
COPS8	COP9 signalosome subunit 8 [Source:HGNC Symbol;Acc:HGNC:24335]	0.0899592	Obesity&Lipid Metabolism Type I
LRRC18	leucine rich repeat containing 18 [Source:HGNC Symbol;Acc:HGNC:23199]	0.0899539	Obesity&Lipid Metabolism Type I
FOXR2	forkhead box R2 [Source:HGNC Symbol;Acc:HGNC:30469]	0.0897921	Obesity&Lipid Metabolism Type I
RSPH4A	radial spoke head component 4A [Source:HGNC Symbol;Acc:HGNC:21558]	0.0897253	Obesity&Lipid Metabolism Type I
TMEM74B	transmembrane protein 74B [Source:HGNC Symbol;Acc:HGNC:15893]	0.0896806	Obesity&Lipid Metabolism Type I
PFDN6	prefoldin subunit 6 [Source:HGNC Symbol;Acc:HGNC:4926]	0.0896488	Obesity&Lipid Metabolism Type I
CYP4A11	cytochrome P450 family 4 subfamily A member 11 [Source:HGNC Symbol;Acc:HGNC:2642]	0.089529	Obesity&Lipid Metabolism Type I
PHACTR1	phosphatase and actin regulator 1 [Source:HGNC Symbol;Acc:HGNC:20990]	0.0894538	Obesity&Lipid Metabolism Type I
ACTL6B	actin like 6B [Source:HGNC Symbol;Acc:HGNC:160]	0.0894507	Obesity&Lipid Metabolism Type I
PTMS	parathymosin [Source:HGNC Symbol;Acc:HGNC:9629]	0.0894457	Obesity&Lipid Metabolism Type I
ANXA8	annexin A8 [Source:HGNC Symbol;Acc:HGNC:546]	0.0893752	Obesity&Lipid Metabolism Type I
ESRRG	estrogen related receptor gamma [Source:HGNC Symbol;Acc:HGNC:3474]	0.0893514	Obesity&Lipid Metabolism Type I
MRPL27	mitochondrial ribosomal protein L27 [Source:HGNC Symbol;Acc:HGNC:14483]	0.0892667	Obesity&Lipid Metabolism Type I
STMN4	stathmin 4 [Source:HGNC Symbol;Acc:HGNC:16078]	0.0891439	Obesity&Lipid Metabolism Type I
SLC16A10	solute carrier family 16 member 10 [Source:HGNC Symbol;Acc:HGNC:17027]	0.0891373	Obesity&Lipid Metabolism Type I
IAH1	isoamyl acetate hydrolyzing esterase 1 (putative) [Source:HGNC Symbol;Acc:HGNC:27696]	0.0891054	Obesity&Lipid Metabolism Type I
C2orf73	chromosome 2 open reading frame 73 [Source:HGNC Symbol;Acc:HGNC:26861]	0.0891006	Obesity&Lipid Metabolism Type I
DMD	dystrophin [Source:HGNC Symbol;Acc:HGNC:2928]	0.0890984	Obesity&Lipid Metabolism Type I
CFAP73	cilia and flagella associated protein 73 [Source:HGNC Symbol;Acc:HGNC:37100]	0.0890441	Obesity&Lipid Metabolism Type I
MN1	MN1 proto-oncogene, transcriptional regulator [Source:HGNC Symbol;Acc:HGNC:7180]	0.0889489	Obesity&Lipid Metabolism Type I
ELSPBP1	epididymal sperm binding protein 1 [Source:HGNC Symbol;Acc:HGNC:14417]	0.0889026	Obesity&Lipid Metabolism Type I
HELT	helt bHLH transcription factor [Source:HGNC Symbol;Acc:HGNC:33783]	0.0888706	Obesity&Lipid Metabolism Type I
BTBD17	BTB domain containing 17 [Source:HGNC Symbol;Acc:HGNC:33758]	0.0888633	Obesity&Lipid Metabolism Type I
PCDHGA6	protocadherin gamma subfamily A, 6 [Source:HGNC Symbol;Acc:HGNC:8704]	0.0888044	Obesity&Lipid Metabolism Type I
TNFRSF6B	TNF receptor superfamily member 6b [Source:HGNC Symbol;Acc:HGNC:11921]	0.0887803	Obesity&Lipid Metabolism Type I
INSYN1	inhibitory synaptic factor 1 [Source:HGNC Symbol;Acc:HGNC:33753]	0.0887352	Obesity&Lipid Metabolism Type I
S100A3	S100 calcium binding protein A3 [Source:HGNC Symbol;Acc:HGNC:10493]	0.0887078	Obesity&Lipid Metabolism Type I
SCARA5	scavenger receptor class A member 5 [Source:HGNC Symbol;Acc:HGNC:28701]	0.0886787	Obesity&Lipid Metabolism Type I
CDH23	cadherin related 23 [Source:HGNC Symbol;Acc:HGNC:13733]	0.0886726	Obesity&Lipid Metabolism Type I
PCDHB19P	protocadherin beta 19 pseudogene [Source:HGNC Symbol;Acc:HGNC:14549]	0.0886457	Obesity&Lipid Metabolism Type I
DTWD1	DTW domain containing 1 [Source:HGNC Symbol;Acc:HGNC:30926]	0.0886167	Obesity&Lipid Metabolism Type I
PRKCSH	protein kinase C substrate 80K-H [Source:HGNC Symbol;Acc:HGNC:9411]	0.0885611	Obesity&Lipid Metabolism Type I
HRNR	hornerin [Source:HGNC Symbol;Acc:HGNC:20846]	0.0884538	Obesity&Lipid Metabolism Type I
UPP2	uridine phosphorylase 2 [Source:HGNC Symbol;Acc:HGNC:23061]	0.0884362	Obesity&Lipid Metabolism Type I
AVPR2	arginine vasopressin receptor 2 [Source:HGNC Symbol;Acc:HGNC:897]	0.0884177	Obesity&Lipid Metabolism Type I
ZCCHC3	zinc finger CCHC-type containing 3 [Source:HGNC Symbol;Acc:HGNC:16230]	0.0884088	Obesity&Lipid Metabolism Type I
DSG1	desmoglein 1 [Source:HGNC Symbol;Acc:HGNC:3048]	0.0883906	Obesity&Lipid Metabolism Type I
ZNF273	zinc finger protein 273 [Source:HGNC Symbol;Acc:HGNC:13067]	0.0882824	Obesity&Lipid Metabolism Type I
FMO3	flavin containing dimethylaniline monoxygenase 3 [Source:HGNC Symbol;Acc:HGNC:3771]	0.0882543	Obesity&Lipid Metabolism Type I
GPM6B	glycoprotein M6B [Source:HGNC Symbol;Acc:HGNC:4461]	0.0882347	Obesity&Lipid Metabolism Type I
NLRP11	NLR family pyrin domain containing 11 [Source:HGNC Symbol;Acc:HGNC:22945]	0.088224	Obesity&Lipid Metabolism Type I
BEX3	brain expressed X-linked 3 [Source:HGNC Symbol;Acc:HGNC:13388]	0.0881444	Obesity&Lipid Metabolism Type I
MUCL1	mucin like 1 [Source:HGNC Symbol;Acc:HGNC:30588]	0.08813	Obesity&Lipid Metabolism Type I
PWWP3B	PWWP domain containing 3B [Source:HGNC Symbol;Acc:HGNC:26583]	0.0880557	Obesity&Lipid Metabolism Type I
JSRP1	junctional sarcoplasmic reticulum protein 1 [Source:HGNC Symbol;Acc:HGNC:24963]	0.0880552	Obesity&Lipid Metabolism Type I
FGF8	fibroblast growth factor 8 [Source:HGNC Symbol;Acc:HGNC:3686]	0.0880483	Obesity&Lipid Metabolism Type I
GATA2	GATA binding protein 2 [Source:HGNC Symbol;Acc:HGNC:4171]	0.0880251	Obesity&Lipid Metabolism Type I
TPPP3	tubulin polymerization promoting protein family member 3 [Source:HGNC Symbol;Acc:HGNC:24162]	0.0879992	Obesity&Lipid Metabolism Type I
DNAAF6	dynein axonemal assembly factor 6 [Source:HGNC Symbol;Acc:HGNC:28570]	0.0879821	Obesity&Lipid Metabolism Type I
COL6A6	collagen type VI alpha 6 chain [Source:HGNC Symbol;Acc:HGNC:27023]	0.0879364	Obesity&Lipid Metabolism Type I
VIM	vimentin [Source:HGNC Symbol;Acc:HGNC:12692]	0.0879334	Obesity&Lipid Metabolism Type I
SCGN	secretagogin, EF-hand calcium binding protein [Source:HGNC Symbol;Acc:HGNC:16941]	0.0879207	Obesity&Lipid Metabolism Type I
CLEC2A	C-type lectin domain family 2 member A [Source:HGNC Symbol;Acc:HGNC:24191]	0.0879062	Obesity&Lipid Metabolism Type I
GRM3	glutamate metabotropic receptor 3 [Source:HGNC Symbol;Acc:HGNC:4595]	0.0878659	Obesity&Lipid Metabolism Type I
CREG2	cellular repressor of E1A stimulated genes 2 [Source:HGNC Symbol;Acc:HGNC:14272]	0.0878643	Obesity&Lipid Metabolism Type I
DYRK4	dual specificity tyrosine phosphorylation regulated kinase 4 [Source:HGNC Symbol;Acc:HGNC:3095]	0.0878641	Obesity&Lipid Metabolism Type I
CYP2A6	cytochrome P450 family 2 subfamily A member 6 [Source:HGNC Symbol;Acc:HGNC:2610]	0.0878439	Obesity&Lipid Metabolism Type I
C11orf1	chromosome 11 open reading frame 1 [Source:HGNC Symbol;Acc:HGNC:1163]	0.0876988	Obesity&Lipid Metabolism Type I
CCDC73	coiled-coil domain containing 73 [Source:HGNC Symbol;Acc:HGNC:23261]	0.0876532	Obesity&Lipid Metabolism Type I
DRC1	dynein regulatory complex subunit 1 [Source:HGNC Symbol;Acc:HGNC:24245]	0.0876509	Obesity&Lipid Metabolism Type I
ITGAD	integrin subunit alpha D [Source:HGNC Symbol;Acc:HGNC:6146]	0.0876398	Obesity&Lipid Metabolism Type I
INKA1	inka box actin regulator 1 [Source:HGNC Symbol;Acc:HGNC:32480]	0.0876337	Obesity&Lipid Metabolism Type I
CHRNG	cholinergic receptor nicotinic gamma subunit [Source:HGNC Symbol;Acc:HGNC:1967]	0.0875774	Obesity&Lipid Metabolism Type I
CCND2	cyclin D2 [Source:HGNC Symbol;Acc:HGNC:1583]	0.0875691	Obesity&Lipid Metabolism Type I
CPNE4	copine 4 [Source:HGNC Symbol;Acc:HGNC:2317]	0.0875391	Obesity&Lipid Metabolism Type I
IHH	Indian hedgehog signaling molecule [Source:HGNC Symbol;Acc:HGNC:5956]	0.0875012	Obesity&Lipid Metabolism Type I
MRPS36	mitochondrial ribosomal protein S36 [Source:HGNC Symbol;Acc:HGNC:16631]	0.0874633	Obesity&Lipid Metabolism Type I
PLIN3	perilipin 3 [Source:HGNC Symbol;Acc:HGNC:16893]	0.0874604	Obesity&Lipid Metabolism Type I
PRAMEF8	PRAME family member 8 [Source:HGNC Symbol;Acc:HGNC:24074]	0.0874297	Obesity&Lipid Metabolism Type I
DSCAM	DS cell adhesion molecule [Source:HGNC Symbol;Acc:HGNC:3039]	0.0873128	Obesity&Lipid Metabolism Type I
CD207	CD207 molecule [Source:HGNC Symbol;Acc:HGNC:17935]	0.0872987	Obesity&Lipid Metabolism Type I
VANGL2	VANGL planar cell polarity protein 2 [Source:HGNC Symbol;Acc:HGNC:15511]	0.0872688	Obesity&Lipid Metabolism Type I
ATP5MG	ATP synthase membrane subunit g [Source:HGNC Symbol;Acc:HGNC:14247]	0.0872555	Obesity&Lipid Metabolism Type I
SNORA68	small nucleolar RNA, H/ACA box 68 [Source:HGNC Symbol;Acc:HGNC:10225]	0.0872525	Obesity&Lipid Metabolism Type I
SEZ6	seizure related 6 homolog [Source:HGNC Symbol;Acc:HGNC:15955]	0.087186	Obesity&Lipid Metabolism Type I
ADGRE3	adhesion G protein-coupled receptor E3 [Source:HGNC Symbol;Acc:HGNC:23647]	0.0870916	Obesity&Lipid Metabolism Type I
MYOD1	myogenic differentiation 1 [Source:HGNC Symbol;Acc:HGNC:7611]	0.0870906	Obesity&Lipid Metabolism Type I
MIR1915HG	MIR1915 host gene [Source:HGNC Symbol;Acc:HGNC:31448]	0.0870236	Obesity&Lipid Metabolism Type I
RNF175	ring finger protein 175 [Source:HGNC Symbol;Acc:HGNC:27735]	0.0868783	Obesity&Lipid Metabolism Type I
PPP1R7	protein phosphatase 1 regulatory subunit 7 [Source:HGNC Symbol;Acc:HGNC:9295]	0.0868748	Obesity&Lipid Metabolism Type I
TEKT1	tektin 1 [Source:HGNC Symbol;Acc:HGNC:15534]	0.0868384	Obesity&Lipid Metabolism Type I
RBBP9	RB binding protein 9, serine hydrolase [Source:HGNC Symbol;Acc:HGNC:9892]	0.0868359	Obesity&Lipid Metabolism Type I
LMNTD1	lamin tail domain containing 1 [Source:HGNC Symbol;Acc:HGNC:26683]	0.0868316	Obesity&Lipid Metabolism Type I
COL6A5	collagen type VI alpha 5 chain [Source:HGNC Symbol;Acc:HGNC:26674]	0.0868276	Obesity&Lipid Metabolism Type I
FOXI2	forkhead box I2 [Source:HGNC Symbol;Acc:HGNC:32448]	0.0867947	Obesity&Lipid Metabolism Type I
RPS27A	ribosomal protein S27a [Source:HGNC Symbol;Acc:HGNC:10417]	0.0867843	Obesity&Lipid Metabolism Type I
TPTE2P6	transmembrane phosphoinositide 3-phosphatase and tensin homolog 2 pseudogene 6 [Source:HGNC Symbol;Acc:HGNC:42644]	0.0866887	Obesity&Lipid Metabolism Type I
AQP9	aquaporin 9 [Source:HGNC Symbol;Acc:HGNC:643]	0.0866808	Obesity&Lipid Metabolism Type I
SSX2IP	SSX family member 2 interacting protein [Source:HGNC Symbol;Acc:HGNC:16509]	0.0866352	Obesity&Lipid Metabolism Type I
MFF	mitochondrial fission factor [Source:HGNC Symbol;Acc:HGNC:24858]	0.0866181	Obesity&Lipid Metabolism Type I
DCDC1	doublecortin domain containing 1 [Source:HGNC Symbol;Acc:HGNC:20625]	0.0865694	Obesity&Lipid Metabolism Type I
YWHAEP7	tyrosine 3-monooxygenase/tryptophan 5-monooxygenase activation protein epsilon pseudogene 7 [Source:HGNC Symbol;Acc:HGNC:49437]	0.0865651	Obesity&Lipid Metabolism Type I
HOXB13	homeobox B13 [Source:HGNC Symbol;Acc:HGNC:5112]	0.0865545	Obesity&Lipid Metabolism Type I
ARPC3	actin related protein 2/3 complex subunit 3 [Source:HGNC Symbol;Acc:HGNC:706]	0.0864282	Obesity&Lipid Metabolism Type I
DQX1	DEAQ-box RNA dependent ATPase 1 [Source:HGNC Symbol;Acc:HGNC:20410]	0.0863982	Obesity&Lipid Metabolism Type I
NAV3	neuron navigator 3 [Source:HGNC Symbol;Acc:HGNC:15998]	0.086381	Obesity&Lipid Metabolism Type I
CCDC91	coiled-coil domain containing 91 [Source:HGNC Symbol;Acc:HGNC:24855]	0.0863755	Obesity&Lipid Metabolism Type I
GABRA1	gamma-aminobutyric acid type A receptor subunit alpha1 [Source:HGNC Symbol;Acc:HGNC:4075]	0.0863358	Obesity&Lipid Metabolism Type I
TBCA	tubulin folding cofactor A [Source:HGNC Symbol;Acc:HGNC:11579]	0.0862133	Obesity&Lipid Metabolism Type I
LYRM4	LYR motif containing 4 [Source:HGNC Symbol;Acc:HGNC:21365]	0.0861485	Obesity&Lipid Metabolism Type I
TMEM229A	transmembrane protein 229A [Source:HGNC Symbol;Acc:HGNC:37279]	0.0861265	Obesity&Lipid Metabolism Type I
PCDHGA9	protocadherin gamma subfamily A, 9 [Source:HGNC Symbol;Acc:HGNC:8707]	0.0861032	Obesity&Lipid Metabolism Type I
DRD1	dopamine receptor D1 [Source:HGNC Symbol;Acc:HGNC:3020]	0.0860654	Obesity&Lipid Metabolism Type I
TRIM49D2	tripartite motif containing 49D2 [Source:HGNC Symbol;Acc:HGNC:37217]	0.0859684	Obesity&Lipid Metabolism Type I
RXFP1	relaxin family peptide receptor 1 [Source:HGNC Symbol;Acc:HGNC:19718]	0.0859541	Obesity&Lipid Metabolism Type I
NAXE	NAD(P)HX epimerase [Source:HGNC Symbol;Acc:HGNC:18453]	0.0859244	Obesity&Lipid Metabolism Type I
RFPL3S	RFPL3 antisense [Source:HGNC Symbol;Acc:HGNC:9981]	0.0858978	Obesity&Lipid Metabolism Type I
NKAIN4	sodium/potassium transporting ATPase interacting 4 [Source:HGNC Symbol;Acc:HGNC:16191]	0.0858431	Obesity&Lipid Metabolism Type I
CPVL	carboxypeptidase vitellogenic like [Source:HGNC Symbol;Acc:HGNC:14399]	0.085796	Obesity&Lipid Metabolism Type I
WNT16	Wnt family member 16 [Source:HGNC Symbol;Acc:HGNC:16267]	0.0857849	Obesity&Lipid Metabolism Type I
CCDC170	coiled-coil domain containing 170 [Source:HGNC Symbol;Acc:HGNC:21177]	0.0857592	Obesity&Lipid Metabolism Type I
OR7E91P	olfactory receptor family 7 subfamily E member 91 pseudogene [Source:HGNC Symbol;Acc:HGNC:14747]	0.0857568	Obesity&Lipid Metabolism Type I
UBTD2	ubiquitin domain containing 2 [Source:HGNC Symbol;Acc:HGNC:24463]	0.0856565	Obesity&Lipid Metabolism Type I
PTF1A	pancreas associated transcription factor 1a [Source:HGNC Symbol;Acc:HGNC:23734]	0.0855921	Obesity&Lipid Metabolism Type I
GLTP	glycolipid transfer protein [Source:HGNC Symbol;Acc:HGNC:24867]	0.0855857	Obesity&Lipid Metabolism Type I
AADACL3	arylacetamide deacetylase like 3 [Source:HGNC Symbol;Acc:HGNC:32037]	0.0855782	Obesity&Lipid Metabolism Type I
NRSN1	neurensin 1 [Source:HGNC Symbol;Acc:HGNC:17881]	0.0855686	Obesity&Lipid Metabolism Type I
MAGEL2	MAGE family member L2 [Source:HGNC Symbol;Acc:HGNC:6814]	0.0855212	Obesity&Lipid Metabolism Type I
TNR	tenascin R [Source:HGNC Symbol;Acc:HGNC:11953]	0.0855089	Obesity&Lipid Metabolism Type I
HSD17B13	hydroxysteroid 17-beta dehydrogenase 13 [Source:HGNC Symbol;Acc:HGNC:18685]	0.0854269	Obesity&Lipid Metabolism Type I
CCDC121	coiled-coil domain containing 121 [Source:HGNC Symbol;Acc:HGNC:25833]	0.0854102	Obesity&Lipid Metabolism Type I
PCDH15	protocadherin related 15 [Source:HGNC Symbol;Acc:HGNC:14674]	0.0853965	Obesity&Lipid Metabolism Type I
ERGIC2	ERGIC and golgi 2 [Source:HGNC Symbol;Acc:HGNC:30208]	0.0853948	Obesity&Lipid Metabolism Type I
MT1H	metallothionein 1H [Source:HGNC Symbol;Acc:HGNC:7400]	0.0853621	Obesity&Lipid Metabolism Type I
NUDT10	nudix hydrolase 10 [Source:HGNC Symbol;Acc:HGNC:17621]	0.0851697	Obesity&Lipid Metabolism Type I
CCL24	C-C motif chemokine ligand 24 [Source:HGNC Symbol;Acc:HGNC:10623]	0.0851623	Obesity&Lipid Metabolism Type I
RRBP1	ribosome binding protein 1 [Source:HGNC Symbol;Acc:HGNC:10448]	0.0850778	Obesity&Lipid Metabolism Type I
IAPP	islet amyloid polypeptide [Source:HGNC Symbol;Acc:HGNC:5329]	0.085071	Obesity&Lipid Metabolism Type I
H1-1	H1.1 linker histone, cluster member [Source:HGNC Symbol;Acc:HGNC:4715]	0.0850258	Obesity&Lipid Metabolism Type I
PRDX5	peroxiredoxin 5 [Source:HGNC Symbol;Acc:HGNC:9355]	0.0849853	Obesity&Lipid Metabolism Type I
MYO1H	myosin IH [Source:HGNC Symbol;Acc:HGNC:13879]	0.0849772	Obesity&Lipid Metabolism Type I
KLB	klotho beta [Source:HGNC Symbol;Acc:HGNC:15527]	0.0849707	Obesity&Lipid Metabolism Type I
HOXA4	homeobox A4 [Source:HGNC Symbol;Acc:HGNC:5105]	0.0849089	Obesity&Lipid Metabolism Type I
ABRACL	ABRA C-terminal like [Source:HGNC Symbol;Acc:HGNC:21230]	0.0848821	Obesity&Lipid Metabolism Type I
RBKS	ribokinase [Source:HGNC Symbol;Acc:HGNC:30325]	0.084867	Obesity&Lipid Metabolism Type I
NWD1	NACHT and WD repeat domain containing 1 [Source:HGNC Symbol;Acc:HGNC:27619]	0.0848543	Obesity&Lipid Metabolism Type I
LSP1P5	LSP1 pseudogene 5 [Source:NCBI gene (formerly Entrezgene);Acc:645166]	0.0848485	Obesity&Lipid Metabolism Type I
SNORA57	small nucleolar RNA, H/ACA box 57 [Source:HGNC Symbol;Acc:HGNC:32651]	0.0848286	Obesity&Lipid Metabolism Type I
BNC1	basonuclin 1 [Source:HGNC Symbol;Acc:HGNC:1081]	0.0847698	Obesity&Lipid Metabolism Type I
LRRC74B	leucine rich repeat containing 74B [Source:HGNC Symbol;Acc:HGNC:34301]	0.0847446	Obesity&Lipid Metabolism Type I
C3orf52	chromosome 3 open reading frame 52 [Source:HGNC Symbol;Acc:HGNC:26255]	0.084743	Obesity&Lipid Metabolism Type I
NRCAM	neuronal cell adhesion molecule [Source:HGNC Symbol;Acc:HGNC:7994]	0.0847226	Obesity&Lipid Metabolism Type I
ENSG00000204666	novel transcript, sense overlapping ZNF473	0.0847223	Obesity&Lipid Metabolism Type I
TKTL1	transketolase like 1 [Source:HGNC Symbol;Acc:HGNC:11835]	0.0846225	Obesity&Lipid Metabolism Type I
PDIA2	protein disulfide isomerase family A member 2 [Source:HGNC Symbol;Acc:HGNC:14180]	0.0845974	Obesity&Lipid Metabolism Type I
MPZ	myelin protein zero [Source:HGNC Symbol;Acc:HGNC:7225]	0.0845194	Obesity&Lipid Metabolism Type I
MIX23	mitochondrial matrix import factor 23 [Source:HGNC Symbol;Acc:HGNC:31136]	0.0844918	Obesity&Lipid Metabolism Type I
DCTN6	dynactin subunit 6 [Source:HGNC Symbol;Acc:HGNC:16964]	0.0844745	Obesity&Lipid Metabolism Type I
ENKUR	enkurin, TRPC channel interacting protein [Source:HGNC Symbol;Acc:HGNC:28388]	0.0844181	Obesity&Lipid Metabolism Type I
WNT9B	Wnt family member 9B [Source:HGNC Symbol;Acc:HGNC:12779]	0.0843965	Obesity&Lipid Metabolism Type I
SYT14	synaptotagmin 14 [Source:HGNC Symbol;Acc:HGNC:23143]	0.0843822	Obesity&Lipid Metabolism Type I
GATA4	GATA binding protein 4 [Source:HGNC Symbol;Acc:HGNC:4173]	0.0843672	Obesity&Lipid Metabolism Type I
RSL24D1	ribosomal L24 domain containing 1 [Source:HGNC Symbol;Acc:HGNC:18479]	0.0843345	Obesity&Lipid Metabolism Type I
TOX3	TOX high mobility group box family member 3 [Source:HGNC Symbol;Acc:HGNC:11972]	0.0843183	Obesity&Lipid Metabolism Type I
UBE2L3	ubiquitin conjugating enzyme E2 L3 [Source:HGNC Symbol;Acc:HGNC:12488]	0.0843098	Obesity&Lipid Metabolism Type I
CCDC65	coiled-coil domain containing 65 [Source:HGNC Symbol;Acc:HGNC:29937]	0.0842743	Obesity&Lipid Metabolism Type I
AK5	adenylate kinase 5 [Source:HGNC Symbol;Acc:HGNC:365]	0.0842132	Obesity&Lipid Metabolism Type I
USP27X	ubiquitin specific peptidase 27 X-linked [Source:HGNC Symbol;Acc:HGNC:13486]	0.0842035	Obesity&Lipid Metabolism Type I
RWDD1	RWD domain containing 1 [Source:HGNC Symbol;Acc:HGNC:20993]	0.0841928	Obesity&Lipid Metabolism Type I
DDX25	DEAD-box helicase 25 [Source:HGNC Symbol;Acc:HGNC:18698]	0.0841589	Obesity&Lipid Metabolism Type I
LINC00323	long intergenic non-protein coding RNA 323 [Source:HGNC Symbol;Acc:HGNC:19720]	0.0841416	Obesity&Lipid Metabolism Type I
TCEAL9	transcription elongation factor A like 9 [Source:HGNC Symbol;Acc:HGNC:30084]	0.084137	Obesity&Lipid Metabolism Type I
PCDHGB4	protocadherin gamma subfamily B, 4 [Source:HGNC Symbol;Acc:HGNC:8711]	0.0841212	Obesity&Lipid Metabolism Type I
TTLL6	tubulin tyrosine ligase like 6 [Source:HGNC Symbol;Acc:HGNC:26664]	0.0839198	Obesity&Lipid Metabolism Type I
CRPPA	CDP-L-ribitol pyrophosphorylase A [Source:HGNC Symbol;Acc:HGNC:37276]	0.0837837	Obesity&Lipid Metabolism Type I
TRAF3IP1	TRAF3 interacting protein 1 [Source:HGNC Symbol;Acc:HGNC:17861]	0.0837448	Obesity&Lipid Metabolism Type I
UBXN10	UBX domain protein 10 [Source:HGNC Symbol;Acc:HGNC:26354]	0.0836475	Obesity&Lipid Metabolism Type I
GFRA3	GDNF family receptor alpha 3 [Source:HGNC Symbol;Acc:HGNC:4245]	0.0835942	Obesity&Lipid Metabolism Type I
HCN1	hyperpolarization activated cyclic nucleotide gated potassium channel 1 [Source:HGNC Symbol;Acc:HGNC:4845]	0.0835627	Obesity&Lipid Metabolism Type I
CCDC85A	coiled-coil domain containing 85A [Source:HGNC Symbol;Acc:HGNC:29400]	0.0834916	Obesity&Lipid Metabolism Type I
LEO1	LEO1 homolog, Paf1/RNA polymerase II complex component [Source:HGNC Symbol;Acc:HGNC:30401]	0.0834765	Obesity&Lipid Metabolism Type I
VRTN	vertebrae development associated [Source:HGNC Symbol;Acc:HGNC:20223]	0.0831599	Obesity&Lipid Metabolism Type I
LLPH	LLP homolog, long-term synaptic facilitation factor [Source:HGNC Symbol;Acc:HGNC:28229]	0.0831427	Obesity&Lipid Metabolism Type I
PCDHGA1	protocadherin gamma subfamily A, 1 [Source:HGNC Symbol;Acc:HGNC:8696]	0.0831279	Obesity&Lipid Metabolism Type I
CAPN13	calpain 13 [Source:HGNC Symbol;Acc:HGNC:16663]	0.0831043	Obesity&Lipid Metabolism Type I
HP	haptoglobin [Source:HGNC Symbol;Acc:HGNC:5141]	0.0830705	Obesity&Lipid Metabolism Type I
VSX2	visual system homeobox 2 [Source:HGNC Symbol;Acc:HGNC:1975]	0.0829791	Obesity&Lipid Metabolism Type I
SCN2A	sodium voltage-gated channel alpha subunit 2 [Source:HGNC Symbol;Acc:HGNC:10588]	0.082962	Obesity&Lipid Metabolism Type I
BIK	BCL2 interacting killer [Source:HGNC Symbol;Acc:HGNC:1051]	0.0829535	Obesity&Lipid Metabolism Type I
PLA2G4A	phospholipase A2 group IVA [Source:HGNC Symbol;Acc:HGNC:9035]	0.0829329	Obesity&Lipid Metabolism Type I
IGBP1P1	immunoglobulin (CD79A) binding protein 1 pseudogene 1 [Source:HGNC Symbol;Acc:HGNC:19709]	0.0829043	Obesity&Lipid Metabolism Type I
CPSF3	cleavage and polyadenylation specific factor 3 [Source:HGNC Symbol;Acc:HGNC:2326]	0.0828594	Obesity&Lipid Metabolism Type I
COX6B1	cytochrome c oxidase subunit 6B1 [Source:HGNC Symbol;Acc:HGNC:2280]	0.0828587	Obesity&Lipid Metabolism Type I
OST4	oligosaccharyltransferase complex subunit 4, non-catalytic [Source:HGNC Symbol;Acc:HGNC:32483]	0.0827832	Obesity&Lipid Metabolism Type I
CDK5	cyclin dependent kinase 5 [Source:HGNC Symbol;Acc:HGNC:1774]	0.0827798	Obesity&Lipid Metabolism Type I
RPL13AP6	ribosomal protein L13a pseudogene 6 [Source:HGNC Symbol;Acc:HGNC:23737]	0.0827604	Obesity&Lipid Metabolism Type I
TPMT	thiopurine S-methyltransferase [Source:HGNC Symbol;Acc:HGNC:12014]	0.082746	Obesity&Lipid Metabolism Type I
PAX3	paired box 3 [Source:HGNC Symbol;Acc:HGNC:8617]	0.0827366	Obesity&Lipid Metabolism Type I
FAM9C	family with sequence similarity 9 member C [Source:HGNC Symbol;Acc:HGNC:18405]	0.082656	Obesity&Lipid Metabolism Type I
ATP5F1E	ATP synthase F1 subunit epsilon [Source:HGNC Symbol;Acc:HGNC:838]	0.0826529	Obesity&Lipid Metabolism Type I
COLCA2	colorectal cancer associated 2 [Source:HGNC Symbol;Acc:HGNC:26978]	0.0826209	Obesity&Lipid Metabolism Type I
LVRN	laeverin [Source:HGNC Symbol;Acc:HGNC:26904]	0.0825605	Obesity&Lipid Metabolism Type I
METTL5	methyltransferase 5, N6-adenosine [Source:HGNC Symbol;Acc:HGNC:25006]	0.0825254	Obesity&Lipid Metabolism Type I
KIAA0408	KIAA0408 [Source:HGNC Symbol;Acc:HGNC:21636]	0.0824959	Obesity&Lipid Metabolism Type I
GATA3-AS1	GATA3 antisense RNA 1 [Source:HGNC Symbol;Acc:HGNC:33786]	0.0824656	Obesity&Lipid Metabolism Type I
DUSP23	dual specificity phosphatase 23 [Source:HGNC Symbol;Acc:HGNC:21480]	0.0823935	Obesity&Lipid Metabolism Type I
NECAP1	NECAP endocytosis associated 1 [Source:HGNC Symbol;Acc:HGNC:24539]	0.0823796	Obesity&Lipid Metabolism Type I
SLC7A14	solute carrier family 7 member 14 [Source:HGNC Symbol;Acc:HGNC:29326]	0.0823567	Obesity&Lipid Metabolism Type I
RUNDC3A	RUN domain containing 3A [Source:HGNC Symbol;Acc:HGNC:16984]	0.082351	Obesity&Lipid Metabolism Type I
BNIP1	BCL2 interacting protein 1 [Source:HGNC Symbol;Acc:HGNC:1082]	0.0823316	Obesity&Lipid Metabolism Type I
S100A8	S100 calcium binding protein A8 [Source:HGNC Symbol;Acc:HGNC:10498]	0.0822652	Obesity&Lipid Metabolism Type I
HPGDS	hematopoietic prostaglandin D synthase [Source:HGNC Symbol;Acc:HGNC:17890]	0.0822501	Obesity&Lipid Metabolism Type I
VGF	VGF nerve growth factor inducible [Source:HGNC Symbol;Acc:HGNC:12684]	0.0822465	Obesity&Lipid Metabolism Type I
ITIH2	inter-alpha-trypsin inhibitor heavy chain 2 [Source:HGNC Symbol;Acc:HGNC:6167]	0.0821855	Obesity&Lipid Metabolism Type I
UBQLNL	ubiquilin like [Source:HGNC Symbol;Acc:HGNC:28294]	0.0821084	Obesity&Lipid Metabolism Type I
MYL4	myosin light chain 4 [Source:HGNC Symbol;Acc:HGNC:7585]	0.0821067	Obesity&Lipid Metabolism Type I
FAAH2	fatty acid amide hydrolase 2 [Source:HGNC Symbol;Acc:HGNC:26440]	0.0820823	Obesity&Lipid Metabolism Type I
SWSAP1	SWIM-type zinc finger 7 associated protein 1 [Source:HGNC Symbol;Acc:HGNC:26638]	0.0820768	Obesity&Lipid Metabolism Type I
C21orf62	chromosome 21 open reading frame 62 [Source:HGNC Symbol;Acc:HGNC:1305]	0.0820124	Obesity&Lipid Metabolism Type I
FNDC4	fibronectin type III domain containing 4 [Source:HGNC Symbol;Acc:HGNC:20239]	0.0820073	Obesity&Lipid Metabolism Type I
CALCR	calcitonin receptor [Source:HGNC Symbol;Acc:HGNC:1440]	0.0819997	Obesity&Lipid Metabolism Type I
LORICRIN	loricrin cornified envelope precursor protein [Source:HGNC Symbol;Acc:HGNC:6663]	0.0819606	Obesity&Lipid Metabolism Type I
FTSJ1	FtsJ RNA 2'-O-methyltransferase 1 [Source:HGNC Symbol;Acc:HGNC:13254]	0.0819211	Obesity&Lipid Metabolism Type I
COA6	cytochrome c oxidase assembly factor 6 [Source:HGNC Symbol;Acc:HGNC:18025]	0.0819094	Obesity&Lipid Metabolism Type I
LHX5	LIM homeobox 5 [Source:HGNC Symbol;Acc:HGNC:14216]	0.0818863	Obesity&Lipid Metabolism Type I
GJC1	gap junction protein gamma 1 [Source:HGNC Symbol;Acc:HGNC:4280]	0.0818734	Obesity&Lipid Metabolism Type I
GPC2	glypican 2 [Source:HGNC Symbol;Acc:HGNC:4450]	0.0818273	Obesity&Lipid Metabolism Type I
LINC00636	long intergenic non-protein coding RNA 636 [Source:HGNC Symbol;Acc:HGNC:27702]	0.0818198	Obesity&Lipid Metabolism Type I
TRO	trophinin [Source:HGNC Symbol;Acc:HGNC:12326]	0.0817785	Obesity&Lipid Metabolism Type I
TTLL10	tubulin tyrosine ligase like 10 [Source:HGNC Symbol;Acc:HGNC:26693]	0.0817689	Obesity&Lipid Metabolism Type I
ZNF727	zinc finger protein 727 [Source:HGNC Symbol;Acc:HGNC:22785]	0.0817531	Obesity&Lipid Metabolism Type I
NCMAP	non-compact myelin associated protein [Source:HGNC Symbol;Acc:HGNC:29332]	0.0817342	Obesity&Lipid Metabolism Type I
LSM5	LSM5 homolog, U6 small nuclear RNA and mRNA degradation associated [Source:HGNC Symbol;Acc:HGNC:17162]	0.0817252	Obesity&Lipid Metabolism Type I
TMEM54	transmembrane protein 54 [Source:HGNC Symbol;Acc:HGNC:24143]	0.0817037	Obesity&Lipid Metabolism Type I
ADGRF4	adhesion G protein-coupled receptor F4 [Source:HGNC Symbol;Acc:HGNC:19011]	0.0816969	Obesity&Lipid Metabolism Type I
HOXA10	homeobox A10 [Source:HGNC Symbol;Acc:HGNC:5100]	0.0816696	Obesity&Lipid Metabolism Type I
WBP2NL	WBP2 N-terminal like [Source:HGNC Symbol;Acc:HGNC:28389]	0.0816695	Obesity&Lipid Metabolism Type I
NPM1	nucleophosmin 1 [Source:HGNC Symbol;Acc:HGNC:7910]	0.0816294	Obesity&Lipid Metabolism Type I
RERGL	RERG like [Source:HGNC Symbol;Acc:HGNC:26213]	0.0814544	Obesity&Lipid Metabolism Type I
CIB3	calcium and integrin binding family member 3 [Source:HGNC Symbol;Acc:HGNC:24580]	0.0814138	Obesity&Lipid Metabolism Type I
SERPIND1	serpin family D member 1 [Source:HGNC Symbol;Acc:HGNC:4838]	0.0814014	Obesity&Lipid Metabolism Type I
FAM149A	family with sequence similarity 149 member A [Source:HGNC Symbol;Acc:HGNC:24527]	0.0813857	Obesity&Lipid Metabolism Type I
SLITRK2	SLIT and NTRK like family member 2 [Source:HGNC Symbol;Acc:HGNC:13449]	0.0813631	Obesity&Lipid Metabolism Type I
TTLL9	tubulin tyrosine ligase like 9 [Source:HGNC Symbol;Acc:HGNC:16118]	0.0813549	Obesity&Lipid Metabolism Type I
KRTCAP3	keratinocyte associated protein 3 [Source:HGNC Symbol;Acc:HGNC:28943]	0.0813371	Obesity&Lipid Metabolism Type I
CCNYL1	cyclin Y like 1 [Source:HGNC Symbol;Acc:HGNC:26868]	0.0812204	Obesity&Lipid Metabolism Type I
LRRC17	leucine rich repeat containing 17 [Source:HGNC Symbol;Acc:HGNC:16895]	0.0812043	Obesity&Lipid Metabolism Type I
KRT31	keratin 31 [Source:HGNC Symbol;Acc:HGNC:6448]	0.0811777	Obesity&Lipid Metabolism Type I
ONECUT3	one cut homeobox 3 [Source:HGNC Symbol;Acc:HGNC:13399]	0.0811737	Obesity&Lipid Metabolism Type I
NES	nestin [Source:HGNC Symbol;Acc:HGNC:7756]	0.0811307	Obesity&Lipid Metabolism Type I
AEBP2	AE binding protein 2 [Source:HGNC Symbol;Acc:HGNC:24051]	0.0811097	Obesity&Lipid Metabolism Type I
ITIH3	inter-alpha-trypsin inhibitor heavy chain 3 [Source:HGNC Symbol;Acc:HGNC:6168]	0.0809819	Obesity&Lipid Metabolism Type I
EMC4	ER membrane protein complex subunit 4 [Source:HGNC Symbol;Acc:HGNC:28032]	0.080957	Obesity&Lipid Metabolism Type I
STOX1	storkhead box 1 [Source:HGNC Symbol;Acc:HGNC:23508]	0.080944	Obesity&Lipid Metabolism Type I
CD1A	CD1a molecule [Source:HGNC Symbol;Acc:HGNC:1634]	0.0808057	Obesity&Lipid Metabolism Type I
SPRR2G	small proline rich protein 2G [Source:HGNC Symbol;Acc:HGNC:11267]	0.0807936	Obesity&Lipid Metabolism Type I
TP53TG3B	TP53 target 3B [Source:HGNC Symbol;Acc:HGNC:37202]	0.0807665	Obesity&Lipid Metabolism Type I
ARHGAP20	Rho GTPase activating protein 20 [Source:HGNC Symbol;Acc:HGNC:18357]	0.0807517	Obesity&Lipid Metabolism Type I
DCX	doublecortin [Source:HGNC Symbol;Acc:HGNC:2714]	0.0806774	Obesity&Lipid Metabolism Type I
NRADDP	neurotrophin receptor associated death domain, pseudogene [Source:HGNC Symbol;Acc:HGNC:19337]	0.0806705	Obesity&Lipid Metabolism Type I
RARS2	arginyl-tRNA synthetase 2, mitochondrial [Source:HGNC Symbol;Acc:HGNC:21406]	0.0806533	Obesity&Lipid Metabolism Type I
PAGE5	PAGE family member 5 [Source:HGNC Symbol;Acc:HGNC:29992]	0.0805098	Obesity&Lipid Metabolism Type I
RCN1	reticulocalbin 1 [Source:HGNC Symbol;Acc:HGNC:9934]	0.080484	Obesity&Lipid Metabolism Type I
KCNH4	potassium voltage-gated channel subfamily H member 4 [Source:HGNC Symbol;Acc:HGNC:6253]	0.080306	Obesity&Lipid Metabolism Type I
DIO3	iodothyronine deiodinase 3 [Source:HGNC Symbol;Acc:HGNC:2885]	0.0802774	Obesity&Lipid Metabolism Type I
CAMKV	CaM kinase like vesicle associated [Source:HGNC Symbol;Acc:HGNC:28788]	0.0802714	Obesity&Lipid Metabolism Type I
PITX3	paired like homeodomain 3 [Source:HGNC Symbol;Acc:HGNC:9006]	0.0802457	Obesity&Lipid Metabolism Type I
CDC20B	cell division cycle 20B [Source:HGNC Symbol;Acc:HGNC:24222]	0.0802287	Obesity&Lipid Metabolism Type I
RAB27B	RAB27B, member RAS oncogene family [Source:HGNC Symbol;Acc:HGNC:9767]	0.080145	Obesity&Lipid Metabolism Type I
AKR1B15	aldo-keto reductase family 1 member B15 [Source:HGNC Symbol;Acc:HGNC:37281]	0.0801256	Obesity&Lipid Metabolism Type I
CTNND2	catenin delta 2 [Source:HGNC Symbol;Acc:HGNC:2516]	0.0800878	Obesity&Lipid Metabolism Type I
EYS	eyes shut homolog [Source:HGNC Symbol;Acc:HGNC:21555]	0.0800715	Obesity&Lipid Metabolism Type I
SLC22A11	solute carrier family 22 member 11 [Source:HGNC Symbol;Acc:HGNC:18120]	0.0799869	Obesity&Lipid Metabolism Type I
ACTC1	actin alpha cardiac muscle 1 [Source:HGNC Symbol;Acc:HGNC:143]	0.0799844	Obesity&Lipid Metabolism Type I
EXOSC1	exosome component 1 [Source:HGNC Symbol;Acc:HGNC:17286]	0.0799382	Obesity&Lipid Metabolism Type I
NME1	NME/NM23 nucleoside diphosphate kinase 1 [Source:HGNC Symbol;Acc:HGNC:7849]	0.0799373	Obesity&Lipid Metabolism Type I
CFAP52	cilia and flagella associated protein 52 [Source:HGNC Symbol;Acc:HGNC:16053]	0.0799066	Obesity&Lipid Metabolism Type I
MSX2P1	msh homeobox 2 pseudogene 1 [Source:HGNC Symbol;Acc:HGNC:24976]	0.0798777	Obesity&Lipid Metabolism Type I
ABCA13	ATP binding cassette subfamily A member 13 [Source:HGNC Symbol;Acc:HGNC:14638]	0.0798618	Obesity&Lipid Metabolism Type I
CPLX3	complexin 3 [Source:HGNC Symbol;Acc:HGNC:27652]	0.0798305	Obesity&Lipid Metabolism Type I
SH3BP4	SH3 domain binding protein 4 [Source:HGNC Symbol;Acc:HGNC:10826]	0.0798183	Obesity&Lipid Metabolism Type I
MATN1	matrilin 1 [Source:HGNC Symbol;Acc:HGNC:6907]	0.0797705	Obesity&Lipid Metabolism Type I
ADGB	androglobin [Source:HGNC Symbol;Acc:HGNC:21212]	0.0796959	Obesity&Lipid Metabolism Type I
SRL	sarcalumenin [Source:HGNC Symbol;Acc:HGNC:11295]	0.079617	Obesity&Lipid Metabolism Type I
PCDHGB2	protocadherin gamma subfamily B, 2 [Source:HGNC Symbol;Acc:HGNC:8709]	0.0795687	Obesity&Lipid Metabolism Type I
KCNJ16	potassium inwardly rectifying channel subfamily J member 16 [Source:HGNC Symbol;Acc:HGNC:6262]	0.0795155	Obesity&Lipid Metabolism Type I
MGC16275	uncharacterized protein MGC16275 [Source:NCBI gene (formerly Entrezgene);Acc:85001]	0.0795035	Obesity&Lipid Metabolism Type I
UNC13C	unc-13 homolog C [Source:HGNC Symbol;Acc:HGNC:23149]	0.0794874	Obesity&Lipid Metabolism Type I
RAB13	RAB13, member RAS oncogene family [Source:HGNC Symbol;Acc:HGNC:9762]	0.0794754	Obesity&Lipid Metabolism Type I
SLC25A53	solute carrier family 25 member 53 [Source:HGNC Symbol;Acc:HGNC:31894]	0.0794304	Obesity&Lipid Metabolism Type I
PNMT	phenylethanolamine N-methyltransferase [Source:HGNC Symbol;Acc:HGNC:9160]	0.0794016	Obesity&Lipid Metabolism Type I
ABCA8	ATP binding cassette subfamily A member 8 [Source:HGNC Symbol;Acc:HGNC:38]	0.0793962	Obesity&Lipid Metabolism Type I
KRT78	keratin 78 [Source:HGNC Symbol;Acc:HGNC:28926]	0.0793198	Obesity&Lipid Metabolism Type I
RP1L1	RP1 like 1 [Source:HGNC Symbol;Acc:HGNC:15946]	0.0792241	Obesity&Lipid Metabolism Type I
NDUFB3	NADH:ubiquinone oxidoreductase subunit B3 [Source:HGNC Symbol;Acc:HGNC:7698]	0.0791329	Obesity&Lipid Metabolism Type I
VCX3B	variable charge X-linked 3B [Source:HGNC Symbol;Acc:HGNC:31838]	0.07911	Obesity&Lipid Metabolism Type I
ELL3	elongation factor for RNA polymerase II 3 [Source:HGNC Symbol;Acc:HGNC:23113]	0.0790955	Obesity&Lipid Metabolism Type I
CCDC60	coiled-coil domain containing 60 [Source:HGNC Symbol;Acc:HGNC:28610]	0.0787965	Obesity&Lipid Metabolism Type I
CST2	cystatin SA [Source:HGNC Symbol;Acc:HGNC:2474]	0.0787358	Obesity&Lipid Metabolism Type I
CFAP54	cilia and flagella associated protein 54 [Source:HGNC Symbol;Acc:HGNC:26456]	0.0786787	Obesity&Lipid Metabolism Type I
STMN3	stathmin 3 [Source:HGNC Symbol;Acc:HGNC:15926]	0.0786287	Obesity&Lipid Metabolism Type I
PFDN2	prefoldin subunit 2 [Source:HGNC Symbol;Acc:HGNC:8867]	0.0786253	Obesity&Lipid Metabolism Type I
SERPINB13	serpin family B member 13 [Source:HGNC Symbol;Acc:HGNC:8944]	0.0786211	Obesity&Lipid Metabolism Type I
CETP	cholesteryl ester transfer protein [Source:HGNC Symbol;Acc:HGNC:1869]	0.0785733	Obesity&Lipid Metabolism Type I
PAPPA2	pappalysin 2 [Source:HGNC Symbol;Acc:HGNC:14615]	0.0784565	Obesity&Lipid Metabolism Type I
TIMM23B	translocase of inner mitochondrial membrane 23 homolog B [Source:HGNC Symbol;Acc:HGNC:23581]	0.0784251	Obesity&Lipid Metabolism Type I
GNB5	G protein subunit beta 5 [Source:HGNC Symbol;Acc:HGNC:4401]	0.0783728	Obesity&Lipid Metabolism Type I
NPHS2	NPHS2 stomatin family member, podocin [Source:HGNC Symbol;Acc:HGNC:13394]	0.0782066	Obesity&Lipid Metabolism Type I
ZNF680	zinc finger protein 680 [Source:HGNC Symbol;Acc:HGNC:26897]	0.0782	Obesity&Lipid Metabolism Type I
CASQ2	calsequestrin 2 [Source:HGNC Symbol;Acc:HGNC:1513]	0.0781827	Obesity&Lipid Metabolism Type I
TRPC7	transient receptor potential cation channel subfamily C member 7 [Source:HGNC Symbol;Acc:HGNC:20754]	0.0781604	Obesity&Lipid Metabolism Type I
MORN3	MORN repeat containing 3 [Source:HGNC Symbol;Acc:HGNC:29807]	0.07813	Obesity&Lipid Metabolism Type I
NPM2	nucleophosmin/nucleoplasmin 2 [Source:HGNC Symbol;Acc:HGNC:7930]	0.0781145	Obesity&Lipid Metabolism Type I
SCGB1A1	secretoglobin family 1A member 1 [Source:HGNC Symbol;Acc:HGNC:12523]	0.0780692	Obesity&Lipid Metabolism Type I
SCGB1C1	secretoglobin family 1C member 1 [Source:HGNC Symbol;Acc:HGNC:18394]	0.078037	Obesity&Lipid Metabolism Type I
HCRTR2	hypocretin receptor 2 [Source:HGNC Symbol;Acc:HGNC:4849]	0.0779793	Obesity&Lipid Metabolism Type I
TMPRSS15	transmembrane serine protease 15 [Source:HGNC Symbol;Acc:HGNC:9490]	0.0779756	Obesity&Lipid Metabolism Type I
DSG3	desmoglein 3 [Source:HGNC Symbol;Acc:HGNC:3050]	0.0779421	Obesity&Lipid Metabolism Type I
HPX	hemopexin [Source:HGNC Symbol;Acc:HGNC:5171]	0.0779291	Obesity&Lipid Metabolism Type I
FBXO3	F-box protein 3 [Source:HGNC Symbol;Acc:HGNC:13582]	0.0778844	Obesity&Lipid Metabolism Type I
ASCL2	achaete-scute family bHLH transcription factor 2 [Source:HGNC Symbol;Acc:HGNC:739]	0.0778387	Obesity&Lipid Metabolism Type I
SNORA50C	small nucleolar RNA, H/ACA box 50C [Source:HGNC Symbol;Acc:HGNC:32662]	0.0778172	Obesity&Lipid Metabolism Type I
EFNB1	ephrin B1 [Source:HGNC Symbol;Acc:HGNC:3226]	0.0777968	Obesity&Lipid Metabolism Type I
SULT1C2	sulfotransferase family 1C member 2 [Source:HGNC Symbol;Acc:HGNC:11456]	0.0777281	Obesity&Lipid Metabolism Type I
CACNG5	calcium voltage-gated channel auxiliary subunit gamma 5 [Source:HGNC Symbol;Acc:HGNC:1409]	0.0777211	Obesity&Lipid Metabolism Type I
AFAP1-AS1	AFAP1 antisense RNA 1 [Source:HGNC Symbol;Acc:HGNC:28141]	0.0777208	Obesity&Lipid Metabolism Type I
FFAR2	free fatty acid receptor 2 [Source:HGNC Symbol;Acc:HGNC:4501]	0.0775981	Obesity&Lipid Metabolism Type I
LFNG	LFNG O-fucosylpeptide 3-beta-N-acetylglucosaminyltransferase [Source:HGNC Symbol;Acc:HGNC:6560]	0.0775965	Obesity&Lipid Metabolism Type I
FAM229B	family with sequence similarity 229 member B [Source:HGNC Symbol;Acc:HGNC:33858]	0.0775774	Obesity&Lipid Metabolism Type I
FBXO2	F-box protein 2 [Source:HGNC Symbol;Acc:HGNC:13581]	0.0775576	Obesity&Lipid Metabolism Type I
CPB1	carboxypeptidase B1 [Source:HGNC Symbol;Acc:HGNC:2299]	0.0775237	Obesity&Lipid Metabolism Type I
FBLN5	fibulin 5 [Source:HGNC Symbol;Acc:HGNC:3602]	0.0774661	Obesity&Lipid Metabolism Type I
FTHL17	ferritin heavy chain like 17 [Source:HGNC Symbol;Acc:HGNC:3987]	0.0774398	Obesity&Lipid Metabolism Type I
RPS13	ribosomal protein S13 [Source:HGNC Symbol;Acc:HGNC:10386]	0.0773419	Obesity&Lipid Metabolism Type I
ARMH4	armadillo like helical domain containing 4 [Source:HGNC Symbol;Acc:HGNC:19846]	0.0773153	Obesity&Lipid Metabolism Type I
C11orf87	chromosome 11 open reading frame 87 [Source:HGNC Symbol;Acc:HGNC:33788]	0.0773085	Obesity&Lipid Metabolism Type I
YBX3	Y-box binding protein 3 [Source:HGNC Symbol;Acc:HGNC:2428]	0.0772974	Obesity&Lipid Metabolism Type I
TRIM53AP	tripartite motif containing 53A, pseudogene [Source:HGNC Symbol;Acc:HGNC:19025]	0.0772921	Obesity&Lipid Metabolism Type I
OXTR	oxytocin receptor [Source:HGNC Symbol;Acc:HGNC:8529]	0.0772854	Obesity&Lipid Metabolism Type I
FAM86FP	family with sequence similarity 86 member F, pseudogene [Source:HGNC Symbol;Acc:HGNC:42357]	0.0772109	Obesity&Lipid Metabolism Type I
COL4A5	collagen type IV alpha 5 chain [Source:HGNC Symbol;Acc:HGNC:2207]	0.077189	Obesity&Lipid Metabolism Type I
C17orf64	chromosome 17 open reading frame 64 [Source:HGNC Symbol;Acc:HGNC:26990]	0.0771781	Obesity&Lipid Metabolism Type I
STX10	syntaxin 10 [Source:HGNC Symbol;Acc:HGNC:11428]	0.0771623	Obesity&Lipid Metabolism Type I
KCNMB4	potassium calcium-activated channel subfamily M regulatory beta subunit 4 [Source:HGNC Symbol;Acc:HGNC:6289]	0.0771492	Obesity&Lipid Metabolism Type I
MAGEC3	MAGE family member C3 [Source:HGNC Symbol;Acc:HGNC:23798]	0.0771336	Obesity&Lipid Metabolism Type I
HRH3	histamine receptor H3 [Source:HGNC Symbol;Acc:HGNC:5184]	0.0771186	Obesity&Lipid Metabolism Type I
CRYBA4	crystallin beta A4 [Source:HGNC Symbol;Acc:HGNC:2396]	0.0771037	Obesity&Lipid Metabolism Type I
NUDT15	nudix hydrolase 15 [Source:HGNC Symbol;Acc:HGNC:23063]	0.0769767	Obesity&Lipid Metabolism Type I
C1orf94	chromosome 1 open reading frame 94 [Source:HGNC Symbol;Acc:HGNC:28250]	0.0768823	Obesity&Lipid Metabolism Type I
SOHLH2	spermatogenesis and oogenesis specific basic helix-loop-helix 2 [Source:HGNC Symbol;Acc:HGNC:26026]	0.0768654	Obesity&Lipid Metabolism Type I
ZNF433	zinc finger protein 433 [Source:HGNC Symbol;Acc:HGNC:20811]	0.0768312	Obesity&Lipid Metabolism Type I
MFAP4	microfibril associated protein 4 [Source:HGNC Symbol;Acc:HGNC:7035]	0.0768202	Obesity&Lipid Metabolism Type I
CALN1	calneuron 1 [Source:HGNC Symbol;Acc:HGNC:13248]	0.0767779	Obesity&Lipid Metabolism Type I
NDUFA7	NADH:ubiquinone oxidoreductase subunit A7 [Source:HGNC Symbol;Acc:HGNC:7691]	0.0767748	Obesity&Lipid Metabolism Type I
FLRT2	fibronectin leucine rich transmembrane protein 2 [Source:HGNC Symbol;Acc:HGNC:3761]	0.076773	Obesity&Lipid Metabolism Type I
BSN	bassoon presynaptic cytomatrix protein [Source:HGNC Symbol;Acc:HGNC:1117]	0.0767652	Obesity&Lipid Metabolism Type I
IGFN1	immunoglobulin like and fibronectin type III domain containing 1 [Source:HGNC Symbol;Acc:HGNC:24607]	0.0767114	Obesity&Lipid Metabolism Type I
NEUROG3	neurogenin 3 [Source:HGNC Symbol;Acc:HGNC:13806]	0.076657	Obesity&Lipid Metabolism Type I
HOXA3	homeobox A3 [Source:HGNC Symbol;Acc:HGNC:5104]	0.0766552	Obesity&Lipid Metabolism Type I
ZNF98	zinc finger protein 98 [Source:HGNC Symbol;Acc:HGNC:13174]	0.0766509	Obesity&Lipid Metabolism Type I
PLPP2	phospholipid phosphatase 2 [Source:HGNC Symbol;Acc:HGNC:9230]	0.0766096	Obesity&Lipid Metabolism Type I
RNF165	ring finger protein 165 [Source:HGNC Symbol;Acc:HGNC:31696]	0.0766045	Obesity&Lipid Metabolism Type I
SH3BGRL	SH3 domain binding glutamate rich protein like [Source:HGNC Symbol;Acc:HGNC:10823]	0.0765836	Obesity&Lipid Metabolism Type I
INHBB	inhibin subunit beta B [Source:HGNC Symbol;Acc:HGNC:6067]	0.0765752	Obesity&Lipid Metabolism Type I
GPX7	glutathione peroxidase 7 [Source:HGNC Symbol;Acc:HGNC:4559]	0.0765673	Obesity&Lipid Metabolism Type I
MICOS13	mitochondrial contact site and cristae organizing system subunit 13 [Source:HGNC Symbol;Acc:HGNC:33702]	0.0765565	Obesity&Lipid Metabolism Type I
MRPL33	mitochondrial ribosomal protein L33 [Source:HGNC Symbol;Acc:HGNC:14487]	0.0765488	Obesity&Lipid Metabolism Type I
RPL22	ribosomal protein L22 [Source:HGNC Symbol;Acc:HGNC:10315]	0.0764904	Obesity&Lipid Metabolism Type I
MAGED4B	MAGE family member D4B [Source:HGNC Symbol;Acc:HGNC:22880]	0.0764333	Obesity&Lipid Metabolism Type I
CDH18	cadherin 18 [Source:HGNC Symbol;Acc:HGNC:1757]	0.0764077	Obesity&Lipid Metabolism Type I
SLC23A3	solute carrier family 23 member 3 [Source:HGNC Symbol;Acc:HGNC:20601]	0.0763893	Obesity&Lipid Metabolism Type I
ATL1	atlastin GTPase 1 [Source:HGNC Symbol;Acc:HGNC:11231]	0.0763564	Obesity&Lipid Metabolism Type I
LINC01096	long intergenic non-protein coding RNA 1096 [Source:HGNC Symbol;Acc:HGNC:27739]	0.076311	Obesity&Lipid Metabolism Type I
SP7	Sp7 transcription factor [Source:HGNC Symbol;Acc:HGNC:17321]	0.0763079	Obesity&Lipid Metabolism Type I
PAEP	progestagen associated endometrial protein [Source:HGNC Symbol;Acc:HGNC:8573]	0.0763071	Obesity&Lipid Metabolism Type I
SEMA3A	semaphorin 3A [Source:HGNC Symbol;Acc:HGNC:10723]	0.076305	Obesity&Lipid Metabolism Type I
TWIST1	twist family bHLH transcription factor 1 [Source:HGNC Symbol;Acc:HGNC:12428]	0.0762999	Obesity&Lipid Metabolism Type I
ZNF124	zinc finger protein 124 [Source:HGNC Symbol;Acc:HGNC:12907]	0.0762885	Obesity&Lipid Metabolism Type I
GSTA2	glutathione S-transferase alpha 2 [Source:HGNC Symbol;Acc:HGNC:4627]	0.0762397	Obesity&Lipid Metabolism Type I
IL22RA1	interleukin 22 receptor subunit alpha 1 [Source:HGNC Symbol;Acc:HGNC:13700]	0.0762151	Obesity&Lipid Metabolism Type I
FAM138F	family with sequence similarity 138 member F [Source:HGNC Symbol;Acc:HGNC:33581]	0.0761703	Obesity&Lipid Metabolism Type I
DDAH2	dimethylarginine dimethylaminohydrolase 2 [Source:HGNC Symbol;Acc:HGNC:2716]	0.0761472	Obesity&Lipid Metabolism Type I
TMEM232	transmembrane protein 232 [Source:HGNC Symbol;Acc:HGNC:37270]	0.0761219	Obesity&Lipid Metabolism Type I
SBK2	SH3 domain binding kinase family member 2 [Source:HGNC Symbol;Acc:HGNC:34416]	0.0761132	Obesity&Lipid Metabolism Type I
POMC	proopiomelanocortin [Source:HGNC Symbol;Acc:HGNC:9201]	0.0760226	Obesity&Lipid Metabolism Type I
TEX101	testis expressed 101 [Source:HGNC Symbol;Acc:HGNC:30722]	0.076001	Obesity&Lipid Metabolism Type I
MSX1	msh homeobox 1 [Source:HGNC Symbol;Acc:HGNC:7391]	0.0759526	Obesity&Lipid Metabolism Type I
C22orf31	chromosome 22 open reading frame 31 [Source:HGNC Symbol;Acc:HGNC:26931]	0.0758868	Obesity&Lipid Metabolism Type I
FATE1	fetal and adult testis expressed 1 [Source:HGNC Symbol;Acc:HGNC:24683]	0.07588	Obesity&Lipid Metabolism Type I
GTF2H2B	general transcription factor IIH subunit 2B (pseudogene) [Source:HGNC Symbol;Acc:HGNC:31393]	0.0758355	Obesity&Lipid Metabolism Type I
GTF3C6	general transcription factor IIIC subunit 6 [Source:HGNC Symbol;Acc:HGNC:20872]	0.0757866	Obesity&Lipid Metabolism Type I
EXTL2	exostosin like glycosyltransferase 2 [Source:HGNC Symbol;Acc:HGNC:3516]	0.0757481	Obesity&Lipid Metabolism Type I
TTLL7	tubulin tyrosine ligase like 7 [Source:HGNC Symbol;Acc:HGNC:26242]	0.075736	Obesity&Lipid Metabolism Type I
C7orf33	chromosome 7 open reading frame 33 [Source:HGNC Symbol;Acc:HGNC:21724]	0.075681	Obesity&Lipid Metabolism Type I
NFU1	NFU1 iron-sulfur cluster scaffold [Source:HGNC Symbol;Acc:HGNC:16287]	0.0756269	Obesity&Lipid Metabolism Type I
NEK5	NIMA related kinase 5 [Source:HGNC Symbol;Acc:HGNC:7748]	0.0755992	Obesity&Lipid Metabolism Type I
FOXL1	forkhead box L1 [Source:HGNC Symbol;Acc:HGNC:3817]	0.0755428	Obesity&Lipid Metabolism Type I
SLC22A4	solute carrier family 22 member 4 [Source:HGNC Symbol;Acc:HGNC:10968]	0.0754881	Obesity&Lipid Metabolism Type I
PLPP7	phospholipid phosphatase 7 (inactive) [Source:HGNC Symbol;Acc:HGNC:28174]	0.0754312	Obesity&Lipid Metabolism Type I
BMPER	BMP binding endothelial regulator [Source:HGNC Symbol;Acc:HGNC:24154]	0.0754164	Obesity&Lipid Metabolism Type I
HCG22	HLA complex group 22 (gene/pseudogene) [Source:HGNC Symbol;Acc:HGNC:27780]	0.0753941	Obesity&Lipid Metabolism Type I
ZNF804B	zinc finger protein 804B [Source:HGNC Symbol;Acc:HGNC:21958]	0.0753829	Obesity&Lipid Metabolism Type I
EFHB	EF-hand domain family member B [Source:HGNC Symbol;Acc:HGNC:26330]	0.0753756	Obesity&Lipid Metabolism Type I
DEFA1B	defensin alpha 1B [Source:HGNC Symbol;Acc:HGNC:33596]	0.0753153	Obesity&Lipid Metabolism Type I
H2BC5	H2B clustered histone 5 [Source:HGNC Symbol;Acc:HGNC:4747]	0.0752899	Obesity&Lipid Metabolism Type I
GPR101	G protein-coupled receptor 101 [Source:HGNC Symbol;Acc:HGNC:14963]	0.0752871	Obesity&Lipid Metabolism Type I
TMEM205	transmembrane protein 205 [Source:HGNC Symbol;Acc:HGNC:29631]	0.0752865	Obesity&Lipid Metabolism Type I
SERTAD4-AS1	SERTAD4 antisense RNA 1 [Source:HGNC Symbol;Acc:HGNC:32019]	0.0752855	Obesity&Lipid Metabolism Type I
SERPINB7	serpin family B member 7 [Source:HGNC Symbol;Acc:HGNC:13902]	0.075203	Obesity&Lipid Metabolism Type I
DCAF4L2	DDB1 and CUL4 associated factor 4 like 2 [Source:HGNC Symbol;Acc:HGNC:26657]	0.0751985	Obesity&Lipid Metabolism Type I
FAM89A	family with sequence similarity 89 member A [Source:HGNC Symbol;Acc:HGNC:25057]	0.0751525	Obesity&Lipid Metabolism Type I
SMIM8	small integral membrane protein 8 [Source:HGNC Symbol;Acc:HGNC:21401]	0.0751263	Obesity&Lipid Metabolism Type I
DLX2	distal-less homeobox 2 [Source:HGNC Symbol;Acc:HGNC:2915]	0.0750561	Obesity&Lipid Metabolism Type I
SPRR2F	small proline rich protein 2F [Source:HGNC Symbol;Acc:HGNC:11266]	0.0750513	Obesity&Lipid Metabolism Type I
KATNBL1	katanin regulatory subunit B1 like 1 [Source:HGNC Symbol;Acc:HGNC:26199]	0.0749471	Obesity&Lipid Metabolism Type I
IGFBP3	insulin like growth factor binding protein 3 [Source:HGNC Symbol;Acc:HGNC:5472]	0.0749402	Obesity&Lipid Metabolism Type I
PLD1	phospholipase D1 [Source:HGNC Symbol;Acc:HGNC:9067]	0.0748941	Obesity&Lipid Metabolism Type I
RAB3IP	RAB3A interacting protein [Source:HGNC Symbol;Acc:HGNC:16508]	0.0748766	Obesity&Lipid Metabolism Type I
MTMR7	myotubularin related protein 7 [Source:HGNC Symbol;Acc:HGNC:7454]	0.0748757	Obesity&Lipid Metabolism Type I
TMEM198	transmembrane protein 198 [Source:HGNC Symbol;Acc:HGNC:33704]	0.0748214	Obesity&Lipid Metabolism Type I
SLC17A6	solute carrier family 17 member 6 [Source:HGNC Symbol;Acc:HGNC:16703]	0.0747851	Obesity&Lipid Metabolism Type I
SLC6A4	solute carrier family 6 member 4 [Source:HGNC Symbol;Acc:HGNC:11050]	0.0747696	Obesity&Lipid Metabolism Type I
LHX1	LIM homeobox 1 [Source:HGNC Symbol;Acc:HGNC:6593]	0.0746163	Obesity&Lipid Metabolism Type I
PYGM	glycogen phosphorylase, muscle associated [Source:HGNC Symbol;Acc:HGNC:9726]	0.0746115	Obesity&Lipid Metabolism Type I
C5orf58	chromosome 5 open reading frame 58 [Source:HGNC Symbol;Acc:HGNC:37272]	0.0745994	Obesity&Lipid Metabolism Type I
SCUBE1	signal peptide, CUB domain and EGF like domain containing 1 [Source:HGNC Symbol;Acc:HGNC:13441]	0.0745692	Obesity&Lipid Metabolism Type I
GP5	glycoprotein V platelet [Source:HGNC Symbol;Acc:HGNC:4443]	0.0745206	Obesity&Lipid Metabolism Type I
SPTA1	spectrin alpha, erythrocytic 1 [Source:HGNC Symbol;Acc:HGNC:11272]	0.0744282	Obesity&Lipid Metabolism Type I
NSG2	neuronal vesicle trafficking associated 2 [Source:HGNC Symbol;Acc:HGNC:24955]	0.0744254	Obesity&Lipid Metabolism Type I
CAB39L	calcium binding protein 39 like [Source:HGNC Symbol;Acc:HGNC:20290]	0.0742652	Obesity&Lipid Metabolism Type I
BBIP1	BBSome interacting protein 1 [Source:HGNC Symbol;Acc:HGNC:28093]	0.0742371	Obesity&Lipid Metabolism Type I
EPHA1	EPH receptor A1 [Source:HGNC Symbol;Acc:HGNC:3385]	0.07423	Obesity&Lipid Metabolism Type I
PIK3C2G	phosphatidylinositol-4-phosphate 3-kinase catalytic subunit type 2 gamma [Source:HGNC Symbol;Acc:HGNC:8973]	0.0741616	Obesity&Lipid Metabolism Type I
SIAH3	siah E3 ubiquitin protein ligase family member 3 [Source:HGNC Symbol;Acc:HGNC:30553]	0.0740161	Obesity&Lipid Metabolism Type I
SKA2	spindle and kinetochore associated complex subunit 2 [Source:HGNC Symbol;Acc:HGNC:28006]	0.0740084	Obesity&Lipid Metabolism Type I
LSP1P4	LSP1 pseudogene 4 [Source:HGNC Symbol;Acc:HGNC:53915]	0.0739173	Obesity&Lipid Metabolism Type I
DCDC2B	doublecortin domain containing 2B [Source:HGNC Symbol;Acc:HGNC:32576]	0.0739033	Obesity&Lipid Metabolism Type I
RHOXF1	Rhox homeobox family member 1 [Source:HGNC Symbol;Acc:HGNC:29993]	0.073902	Obesity&Lipid Metabolism Type I
MASP1	MBL associated serine protease 1 [Source:HGNC Symbol;Acc:HGNC:6901]	0.0737925	Obesity&Lipid Metabolism Type I
OR7G2	olfactory receptor family 7 subfamily G member 2 [Source:HGNC Symbol;Acc:HGNC:8466]	0.0737879	Obesity&Lipid Metabolism Type I
PCDHGC4	protocadherin gamma subfamily C, 4 [Source:HGNC Symbol;Acc:HGNC:8717]	0.0736968	Obesity&Lipid Metabolism Type I
ANTXRL	ANTXR like [Source:HGNC Symbol;Acc:HGNC:27277]	0.0736906	Obesity&Lipid Metabolism Type I
HES5	hes family bHLH transcription factor 5 [Source:HGNC Symbol;Acc:HGNC:19764]	0.0736854	Obesity&Lipid Metabolism Type I
GUCY1A2	guanylate cyclase 1 soluble subunit alpha 2 [Source:HGNC Symbol;Acc:HGNC:4684]	0.073621	Obesity&Lipid Metabolism Type I
ONECUT2	one cut homeobox 2 [Source:HGNC Symbol;Acc:HGNC:8139]	0.0735826	Obesity&Lipid Metabolism Type I
ZNF219	zinc finger protein 219 [Source:HGNC Symbol;Acc:HGNC:13011]	0.0735774	Obesity&Lipid Metabolism Type I
RAP2A	RAP2A, member of RAS oncogene family [Source:HGNC Symbol;Acc:HGNC:9861]	0.0735386	Obesity&Lipid Metabolism Type I
CEACAM3	CEA cell adhesion molecule 3 [Source:HGNC Symbol;Acc:HGNC:1815]	0.0735075	Obesity&Lipid Metabolism Type I
ITIH5	inter-alpha-trypsin inhibitor heavy chain 5 [Source:HGNC Symbol;Acc:HGNC:21449]	0.0734825	Obesity&Lipid Metabolism Type I
ELOVL7	ELOVL fatty acid elongase 7 [Source:HGNC Symbol;Acc:HGNC:26292]	0.0734599	Obesity&Lipid Metabolism Type I
CACYBP	calcyclin binding protein [Source:HGNC Symbol;Acc:HGNC:30423]	0.0733876	Obesity&Lipid Metabolism Type I
TP53I3	tumor protein p53 inducible protein 3 [Source:HGNC Symbol;Acc:HGNC:19373]	0.0733756	Obesity&Lipid Metabolism Type I
SYCP2L	synaptonemal complex protein 2 like [Source:HGNC Symbol;Acc:HGNC:21537]	0.0733498	Obesity&Lipid Metabolism Type I
PAK5	p21 (RAC1) activated kinase 5 [Source:HGNC Symbol;Acc:HGNC:15916]	0.0732436	Obesity&Lipid Metabolism Type I
CLCA2	chloride channel accessory 2 [Source:HGNC Symbol;Acc:HGNC:2016]	0.0732341	Obesity&Lipid Metabolism Type I
TMEM258	transmembrane protein 258 [Source:HGNC Symbol;Acc:HGNC:1164]	0.0731864	Obesity&Lipid Metabolism Type I
INSYN2A	inhibitory synaptic factor 2A [Source:HGNC Symbol;Acc:HGNC:33859]	0.0731775	Obesity&Lipid Metabolism Type I
ADGRG2	adhesion G protein-coupled receptor G2 [Source:HGNC Symbol;Acc:HGNC:4516]	0.0731004	Obesity&Lipid Metabolism Type I
XKR5	XK related 5 [Source:HGNC Symbol;Acc:HGNC:20782]	0.0730233	Obesity&Lipid Metabolism Type I
SPHKAP	SPHK1 interactor, AKAP domain containing [Source:HGNC Symbol;Acc:HGNC:30619]	0.0730145	Obesity&Lipid Metabolism Type I
LY6G6D	lymphocyte antigen 6 family member G6D [Source:HGNC Symbol;Acc:HGNC:13935]	0.0730087	Obesity&Lipid Metabolism Type I
SRP9	signal recognition particle 9 [Source:HGNC Symbol;Acc:HGNC:11304]	0.0730039	Obesity&Lipid Metabolism Type I
SEC14L5	SEC14 like lipid binding 5 [Source:HGNC Symbol;Acc:HGNC:29032]	0.0729821	Obesity&Lipid Metabolism Type I
COL20A1	collagen type XX alpha 1 chain [Source:HGNC Symbol;Acc:HGNC:14670]	0.0729793	Obesity&Lipid Metabolism Type I
IGFBP2	insulin like growth factor binding protein 2 [Source:HGNC Symbol;Acc:HGNC:5471]	0.0728915	Obesity&Lipid Metabolism Type I
SLC5A7	solute carrier family 5 member 7 [Source:HGNC Symbol;Acc:HGNC:14025]	0.0728418	Obesity&Lipid Metabolism Type I
UCP1	uncoupling protein 1 [Source:HGNC Symbol;Acc:HGNC:12517]	0.0727655	Obesity&Lipid Metabolism Type I
CPAMD8	C3 and PZP like alpha-2-macroglobulin domain containing 8 [Source:HGNC Symbol;Acc:HGNC:23228]	0.0727362	Obesity&Lipid Metabolism Type I
NDST3	N-deacetylase and N-sulfotransferase 3 [Source:HGNC Symbol;Acc:HGNC:7682]	0.0726089	Obesity&Lipid Metabolism Type I
LGI4	leucine rich repeat LGI family member 4 [Source:HGNC Symbol;Acc:HGNC:18712]	0.0725823	Obesity&Lipid Metabolism Type I
ZNF492	zinc finger protein 492 [Source:HGNC Symbol;Acc:HGNC:23707]	0.0725186	Obesity&Lipid Metabolism Type I
UBXN2A	UBX domain protein 2A [Source:HGNC Symbol;Acc:HGNC:27265]	0.0724608	Obesity&Lipid Metabolism Type I
IDO2	indoleamine 2,3-dioxygenase 2 [Source:HGNC Symbol;Acc:HGNC:27269]	0.0723922	Obesity&Lipid Metabolism Type I
MAPK4	mitogen-activated protein kinase 4 [Source:HGNC Symbol;Acc:HGNC:6878]	0.0722813	Obesity&Lipid Metabolism Type I
BPIFB1	BPI fold containing family B member 1 [Source:HGNC Symbol;Acc:HGNC:16108]	0.0722199	Obesity&Lipid Metabolism Type I
TMEM92	transmembrane protein 92 [Source:HGNC Symbol;Acc:HGNC:26579]	0.0721575	Obesity&Lipid Metabolism Type I
CFAP43	cilia and flagella associated protein 43 [Source:HGNC Symbol;Acc:HGNC:26684]	0.0721435	Obesity&Lipid Metabolism Type I
RDH12	retinol dehydrogenase 12 [Source:HGNC Symbol;Acc:HGNC:19977]	0.0720626	Obesity&Lipid Metabolism Type I
DMRTA2	DMRT like family A2 [Source:HGNC Symbol;Acc:HGNC:13908]	0.0720619	Obesity&Lipid Metabolism Type I
IGFL1	IGF like family member 1 [Source:HGNC Symbol;Acc:HGNC:24093]	0.0720416	Obesity&Lipid Metabolism Type I
C3orf36	chromosome 3 putative open reading frame 36 [Source:HGNC Symbol;Acc:HGNC:26170]	0.0720407	Obesity&Lipid Metabolism Type I
VSTM2A	V-set and transmembrane domain containing 2A [Source:HGNC Symbol;Acc:HGNC:28499]	0.0720275	Obesity&Lipid Metabolism Type I
COX17	cytochrome c oxidase copper chaperone COX17 [Source:HGNC Symbol;Acc:HGNC:2264]	0.072018	Obesity&Lipid Metabolism Type I
ARL3	ADP ribosylation factor like GTPase 3 [Source:HGNC Symbol;Acc:HGNC:694]	0.0720168	Obesity&Lipid Metabolism Type I
UBE2B	ubiquitin conjugating enzyme E2 B [Source:HGNC Symbol;Acc:HGNC:12473]	0.0720118	Obesity&Lipid Metabolism Type I
ZPBP2	zona pellucida binding protein 2 [Source:HGNC Symbol;Acc:HGNC:20678]	0.0719915	Obesity&Lipid Metabolism Type I
NCCRP1	NCCRP1, F-box associated domain containing [Source:HGNC Symbol;Acc:HGNC:33739]	0.0719902	Obesity&Lipid Metabolism Type I
NDUFA11	NADH:ubiquinone oxidoreductase subunit A11 [Source:HGNC Symbol;Acc:HGNC:20371]	0.071988	Obesity&Lipid Metabolism Type I
GPN1	GPN-loop GTPase 1 [Source:HGNC Symbol;Acc:HGNC:17030]	0.0719591	Obesity&Lipid Metabolism Type I
CASP14	caspase 14 [Source:HGNC Symbol;Acc:HGNC:1502]	0.0719034	Obesity&Lipid Metabolism Type I
CCR3	C-C motif chemokine receptor 3 [Source:HGNC Symbol;Acc:HGNC:1604]	0.0718658	Obesity&Lipid Metabolism Type I
ALG14	ALG14 UDP-N-acetylglucosaminyltransferase subunit [Source:HGNC Symbol;Acc:HGNC:28287]	0.0718468	Obesity&Lipid Metabolism Type I
ABCB11	ATP binding cassette subfamily B member 11 [Source:HGNC Symbol;Acc:HGNC:42]	0.071823	Obesity&Lipid Metabolism Type I
BPI	bactericidal permeability increasing protein [Source:HGNC Symbol;Acc:HGNC:1095]	0.0718101	Obesity&Lipid Metabolism Type I
UPK1A	uroplakin 1A [Source:HGNC Symbol;Acc:HGNC:12577]	0.0717626	Obesity&Lipid Metabolism Type I
RNASE7	ribonuclease A family member 7 [Source:HGNC Symbol;Acc:HGNC:19278]	0.0717323	Obesity&Lipid Metabolism Type I
GADL1	glutamate decarboxylase like 1 [Source:HGNC Symbol;Acc:HGNC:27949]	0.0717271	Obesity&Lipid Metabolism Type I
EFNB2	ephrin B2 [Source:HGNC Symbol;Acc:HGNC:3227]	0.0716782	Obesity&Lipid Metabolism Type I
TCEAL7	transcription elongation factor A like 7 [Source:HGNC Symbol;Acc:HGNC:28336]	0.0716377	Obesity&Lipid Metabolism Type I
SLC44A5	solute carrier family 44 member 5 [Source:HGNC Symbol;Acc:HGNC:28524]	0.0715721	Obesity&Lipid Metabolism Type I
VEGFD	vascular endothelial growth factor D [Source:HGNC Symbol;Acc:HGNC:3708]	0.0715638	Obesity&Lipid Metabolism Type I
GRM8	glutamate metabotropic receptor 8 [Source:HGNC Symbol;Acc:HGNC:4600]	0.0715636	Obesity&Lipid Metabolism Type I
GNPAT	glyceronephosphate O-acyltransferase [Source:HGNC Symbol;Acc:HGNC:4416]	0.0715386	Obesity&Lipid Metabolism Type I
FRG1BP	FSHD region gene 1 family member B, pseudogene [Source:HGNC Symbol;Acc:HGNC:15792]	0.0715376	Obesity&Lipid Metabolism Type I
EBP	EBP cholestenol delta-isomerase [Source:HGNC Symbol;Acc:HGNC:3133]	0.0715356	Obesity&Lipid Metabolism Type I
PRR29	proline rich 29 [Source:HGNC Symbol;Acc:HGNC:25673]	0.0714926	Obesity&Lipid Metabolism Type I
SALL1	spalt like transcription factor 1 [Source:HGNC Symbol;Acc:HGNC:10524]	0.0714861	Obesity&Lipid Metabolism Type I
AQP12A	aquaporin 12A [Source:HGNC Symbol;Acc:HGNC:19941]	0.0714816	Obesity&Lipid Metabolism Type I
PGC	progastricsin [Source:HGNC Symbol;Acc:HGNC:8890]	0.0713796	Obesity&Lipid Metabolism Type I
SERPINA11	serpin family A member 11 [Source:HGNC Symbol;Acc:HGNC:19193]	0.0713783	Obesity&Lipid Metabolism Type I
DNAH3	dynein axonemal heavy chain 3 [Source:HGNC Symbol;Acc:HGNC:2949]	0.0713759	Obesity&Lipid Metabolism Type I
MPHOSPH6	M-phase phosphoprotein 6 [Source:HGNC Symbol;Acc:HGNC:7214]	0.0713619	Obesity&Lipid Metabolism Type I
PDHX	pyruvate dehydrogenase complex component X [Source:HGNC Symbol;Acc:HGNC:21350]	0.071324	Obesity&Lipid Metabolism Type I
CTRB2	chymotrypsinogen B2 [Source:HGNC Symbol;Acc:HGNC:2522]	0.0713097	Obesity&Lipid Metabolism Type I
ADA	adenosine deaminase [Source:HGNC Symbol;Acc:HGNC:186]	0.0712114	Obesity&Lipid Metabolism Type I
PAQR5	progestin and adipoQ receptor family member 5 [Source:HGNC Symbol;Acc:HGNC:29645]	0.0711727	Obesity&Lipid Metabolism Type I
AQP4-AS1	AQP4 antisense RNA 1 [Source:HGNC Symbol;Acc:HGNC:26399]	0.0711432	Obesity&Lipid Metabolism Type I
DYNC1LI1	dynein cytoplasmic 1 light intermediate chain 1 [Source:HGNC Symbol;Acc:HGNC:18745]	0.0711356	Obesity&Lipid Metabolism Type I
UNC79	unc-79 homolog, NALCN channel complex subunit [Source:HGNC Symbol;Acc:HGNC:19966]	0.0711243	Obesity&Lipid Metabolism Type I
HTR1E	5-hydroxytryptamine receptor 1E [Source:HGNC Symbol;Acc:HGNC:5291]	0.0711194	Obesity&Lipid Metabolism Type I
SLC25A3P1	solute carrier family 25 member 3 pseudogene 1 [Source:HGNC Symbol;Acc:HGNC:26869]	0.0710238	Obesity&Lipid Metabolism Type I
TRIM63	tripartite motif containing 63 [Source:HGNC Symbol;Acc:HGNC:16007]	0.0709426	Obesity&Lipid Metabolism Type I
MYH11	myosin heavy chain 11 [Source:HGNC Symbol;Acc:HGNC:7569]	0.0709046	Obesity&Lipid Metabolism Type I
CAMP	cathelicidin antimicrobial peptide [Source:HGNC Symbol;Acc:HGNC:1472]	0.0708713	Obesity&Lipid Metabolism Type I
MARCHF10	membrane associated ring-CH-type finger 10 [Source:HGNC Symbol;Acc:HGNC:26655]	0.0708638	Obesity&Lipid Metabolism Type I
TMEM151B	transmembrane protein 151B [Source:HGNC Symbol;Acc:HGNC:21315]	0.0708483	Obesity&Lipid Metabolism Type I
PPP1R3C	protein phosphatase 1 regulatory subunit 3C [Source:HGNC Symbol;Acc:HGNC:9293]	0.0708217	Obesity&Lipid Metabolism Type I
KCNC2	potassium voltage-gated channel subfamily C member 2 [Source:HGNC Symbol;Acc:HGNC:6234]	0.0707802	Obesity&Lipid Metabolism Type I
AIMP2	aminoacyl tRNA synthetase complex interacting multifunctional protein 2 [Source:HGNC Symbol;Acc:HGNC:20609]	0.0707792	Obesity&Lipid Metabolism Type I
MSANTD3	Myb/SANT DNA binding domain containing 3 [Source:HGNC Symbol;Acc:HGNC:23370]	0.0707669	Obesity&Lipid Metabolism Type I
PTPRZ1	protein tyrosine phosphatase receptor type Z1 [Source:HGNC Symbol;Acc:HGNC:9685]	0.0707326	Obesity&Lipid Metabolism Type I
CDK2AP1	cyclin dependent kinase 2 associated protein 1 [Source:HGNC Symbol;Acc:HGNC:14002]	0.070728	Obesity&Lipid Metabolism Type I
PRB3	proline rich protein BstNI subfamily 3 [Source:HGNC Symbol;Acc:HGNC:9339]	0.0706602	Obesity&Lipid Metabolism Type I
LY6E	lymphocyte antigen 6 family member E [Source:HGNC Symbol;Acc:HGNC:6727]	0.0706536	Obesity&Lipid Metabolism Type I
COMMD1	copper metabolism domain containing 1 [Source:HGNC Symbol;Acc:HGNC:23024]	0.0705888	Obesity&Lipid Metabolism Type I
HSBP1	heat shock factor binding protein 1 [Source:HGNC Symbol;Acc:HGNC:5203]	0.070527	Obesity&Lipid Metabolism Type I
PRELID1P6	PRELID1 pseudogene 6 [Source:HGNC Symbol;Acc:HGNC:54771]	0.0704333	Obesity&Lipid Metabolism Type I
DLK2	delta like non-canonical Notch ligand 2 [Source:HGNC Symbol;Acc:HGNC:21113]	0.0703925	Obesity&Lipid Metabolism Type I
BCAS4	breast carcinoma amplified sequence 4 [Source:HGNC Symbol;Acc:HGNC:14367]	0.0703888	Obesity&Lipid Metabolism Type I
SFTPB	surfactant protein B [Source:HGNC Symbol;Acc:HGNC:10801]	0.0703622	Obesity&Lipid Metabolism Type I
CCIN	calicin [Source:HGNC Symbol;Acc:HGNC:1568]	0.0703534	Obesity&Lipid Metabolism Type I
ADH7	alcohol dehydrogenase 7 (class IV), mu or sigma polypeptide [Source:HGNC Symbol;Acc:HGNC:256]	0.070353	Obesity&Lipid Metabolism Type I
PEG3	paternally expressed 3 [Source:HGNC Symbol;Acc:HGNC:8826]	0.070352	Obesity&Lipid Metabolism Type I
ST6GALNAC1	ST6 N-acetylgalactosaminide alpha-2,6-sialyltransferase 1 [Source:HGNC Symbol;Acc:HGNC:23614]	0.0703269	Obesity&Lipid Metabolism Type I
PAIP2	poly(A) binding protein interacting protein 2 [Source:HGNC Symbol;Acc:HGNC:17970]	0.0702287	Obesity&Lipid Metabolism Type I
MT3	metallothionein 3 [Source:HGNC Symbol;Acc:HGNC:7408]	0.0702261	Obesity&Lipid Metabolism Type I
H3-3A	H3.3 histone A [Source:HGNC Symbol;Acc:HGNC:4764]	0.0702166	Obesity&Lipid Metabolism Type I
RPL17	ribosomal protein L17 [Source:HGNC Symbol;Acc:HGNC:10307]	0.0701886	Obesity&Lipid Metabolism Type I
PRLHR	prolactin releasing hormone receptor [Source:HGNC Symbol;Acc:HGNC:4464]	0.0701293	Obesity&Lipid Metabolism Type I
FBXL7	F-box and leucine rich repeat protein 7 [Source:HGNC Symbol;Acc:HGNC:13604]	0.0701286	Obesity&Lipid Metabolism Type I
KIF6	kinesin family member 6 [Source:HGNC Symbol;Acc:HGNC:21202]	0.0700954	Obesity&Lipid Metabolism Type I
PLEKHA8	pleckstrin homology domain containing A8 [Source:HGNC Symbol;Acc:HGNC:30037]	0.0700077	Obesity&Lipid Metabolism Type I
CCDC158	coiled-coil domain containing 158 [Source:HGNC Symbol;Acc:HGNC:26374]	0.0699537	Obesity&Lipid Metabolism Type I
IL20	interleukin 20 [Source:HGNC Symbol;Acc:HGNC:6002]	0.0699404	Obesity&Lipid Metabolism Type I
ANGPT1	angiopoietin 1 [Source:HGNC Symbol;Acc:HGNC:484]	0.0699027	Obesity&Lipid Metabolism Type I
HOXD12	homeobox D12 [Source:HGNC Symbol;Acc:HGNC:5135]	0.0698285	Obesity&Lipid Metabolism Type I
RPS28	ribosomal protein S28 [Source:HGNC Symbol;Acc:HGNC:10418]	0.0698024	Obesity&Lipid Metabolism Type I
TRPM6	transient receptor potential cation channel subfamily M member 6 [Source:HGNC Symbol;Acc:HGNC:17995]	0.0697691	Obesity&Lipid Metabolism Type I
CPA1	carboxypeptidase A1 [Source:HGNC Symbol;Acc:HGNC:2296]	0.0697539	Obesity&Lipid Metabolism Type I
ENSG00000239219	novel transcript, antisense to SEC62	0.0697533	Obesity&Lipid Metabolism Type I
CKMT1A	creatine kinase, mitochondrial 1A [Source:HGNC Symbol;Acc:HGNC:31736]	0.0696437	Obesity&Lipid Metabolism Type I
ZNF69	zinc finger protein 69 [Source:HGNC Symbol;Acc:HGNC:13138]	0.0696393	Obesity&Lipid Metabolism Type I
CDC14A	cell division cycle 14A [Source:HGNC Symbol;Acc:HGNC:1718]	0.0695871	Obesity&Lipid Metabolism Type I
CST6	cystatin E/M [Source:HGNC Symbol;Acc:HGNC:2478]	0.0695568	Obesity&Lipid Metabolism Type I
MYOZ2	myozenin 2 [Source:HGNC Symbol;Acc:HGNC:1330]	0.0695378	Obesity&Lipid Metabolism Type I
MRPL9	mitochondrial ribosomal protein L9 [Source:HGNC Symbol;Acc:HGNC:14277]	0.0695241	Obesity&Lipid Metabolism Type I
C9orf24	chromosome 9 open reading frame 24 [Source:HGNC Symbol;Acc:HGNC:19919]	0.0694916	Obesity&Lipid Metabolism Type I
DNMT3A	DNA methyltransferase 3 alpha [Source:HGNC Symbol;Acc:HGNC:2978]	0.0694815	Obesity&Lipid Metabolism Type I
ZNF277	zinc finger protein 277 [Source:HGNC Symbol;Acc:HGNC:13070]	0.0694662	Obesity&Lipid Metabolism Type I
ANGPTL5	angiopoietin like 5 [Source:HGNC Symbol;Acc:HGNC:19705]	0.0694066	Obesity&Lipid Metabolism Type I
PEG10	paternally expressed 10 [Source:HGNC Symbol;Acc:HGNC:14005]	0.0693898	Obesity&Lipid Metabolism Type I
RTN4RL2	reticulon 4 receptor like 2 [Source:HGNC Symbol;Acc:HGNC:23053]	0.069281	Obesity&Lipid Metabolism Type I
PRDX2	peroxiredoxin 2 [Source:HGNC Symbol;Acc:HGNC:9353]	0.0692561	Obesity&Lipid Metabolism Type I
KRT13	keratin 13 [Source:HGNC Symbol;Acc:HGNC:6415]	0.0692377	Obesity&Lipid Metabolism Type I
EFCAB1	EF-hand calcium binding domain 1 [Source:HGNC Symbol;Acc:HGNC:25678]	0.0692257	Obesity&Lipid Metabolism Type I
MROH5	maestro heat like repeat family member 5 (gene/pseudogene) [Source:HGNC Symbol;Acc:HGNC:42976]	0.069201	Obesity&Lipid Metabolism Type I
IFT52	intraflagellar transport 52 [Source:HGNC Symbol;Acc:HGNC:15901]	0.0691485	Obesity&Lipid Metabolism Type I
RPP40	ribonuclease P/MRP subunit p40 [Source:HGNC Symbol;Acc:HGNC:20992]	0.0691048	Obesity&Lipid Metabolism Type I
GPIHBP1	glycosylphosphatidylinositol anchored high density lipoprotein binding protein 1 [Source:HGNC Symbol;Acc:HGNC:24945]	0.0690745	Obesity&Lipid Metabolism Type I
ZNF423	zinc finger protein 423 [Source:HGNC Symbol;Acc:HGNC:16762]	0.0690712	Obesity&Lipid Metabolism Type I
PDCD4	programmed cell death 4 [Source:HGNC Symbol;Acc:HGNC:8763]	0.0690065	Obesity&Lipid Metabolism Type I
RPL7A	ribosomal protein L7a [Source:HGNC Symbol;Acc:HGNC:10364]	0.0689953	Obesity&Lipid Metabolism Type I
DKK4	dickkopf WNT signaling pathway inhibitor 4 [Source:HGNC Symbol;Acc:HGNC:2894]	0.068971	Obesity&Lipid Metabolism Type I
SLC8B1	solute carrier family 8 member B1 [Source:HGNC Symbol;Acc:HGNC:26175]	0.068956	Obesity&Lipid Metabolism Type I
C10orf53	chromosome 10 open reading frame 53 [Source:HGNC Symbol;Acc:HGNC:27421]	0.0689462	Obesity&Lipid Metabolism Type I
CD99	CD99 molecule (Xg blood group) [Source:HGNC Symbol;Acc:HGNC:7082]	0.0689342	Obesity&Lipid Metabolism Type I
GSPT2	G1 to S phase transition 2 [Source:HGNC Symbol;Acc:HGNC:4622]	0.0689249	Obesity&Lipid Metabolism Type I
FGA	fibrinogen alpha chain [Source:HGNC Symbol;Acc:HGNC:3661]	0.0689205	Obesity&Lipid Metabolism Type I
PDE8B	phosphodiesterase 8B [Source:HGNC Symbol;Acc:HGNC:8794]	0.0688901	Obesity&Lipid Metabolism Type I
GP2	glycoprotein 2 [Source:HGNC Symbol;Acc:HGNC:4441]	0.0688724	Obesity&Lipid Metabolism Type I
SLC25A24	solute carrier family 25 member 24 [Source:HGNC Symbol;Acc:HGNC:20662]	0.0688655	Obesity&Lipid Metabolism Type I
PPM1H	protein phosphatase, Mg2+/Mn2+ dependent 1H [Source:HGNC Symbol;Acc:HGNC:18583]	0.0688317	Obesity&Lipid Metabolism Type I
PDGFA	platelet derived growth factor subunit A [Source:HGNC Symbol;Acc:HGNC:8799]	0.0688237	Obesity&Lipid Metabolism Type I
HRAS	HRas proto-oncogene, GTPase [Source:HGNC Symbol;Acc:HGNC:5173]	0.0687924	Obesity&Lipid Metabolism Type I
COX7C	cytochrome c oxidase subunit 7C [Source:HGNC Symbol;Acc:HGNC:2292]	0.0687479	Obesity&Lipid Metabolism Type I
ARX	aristaless related homeobox [Source:HGNC Symbol;Acc:HGNC:18060]	0.0687074	Obesity&Lipid Metabolism Type I
CNTNAP2	contactin associated protein 2 [Source:HGNC Symbol;Acc:HGNC:13830]	0.0686844	Obesity&Lipid Metabolism Type I
WBP11	WW domain binding protein 11 [Source:HGNC Symbol;Acc:HGNC:16461]	0.0686417	Obesity&Lipid Metabolism Type I
DOK6	docking protein 6 [Source:HGNC Symbol;Acc:HGNC:28301]	0.0686146	Obesity&Lipid Metabolism Type I
LDHAL6A	lactate dehydrogenase A like 6A [Source:HGNC Symbol;Acc:HGNC:28335]	0.068598	Obesity&Lipid Metabolism Type I
OPRPN	opiorphin prepropeptide [Source:HGNC Symbol;Acc:HGNC:17279]	0.0685964	Obesity&Lipid Metabolism Type I
OGN	osteoglycin [Source:HGNC Symbol;Acc:HGNC:8126]	0.0685803	Obesity&Lipid Metabolism Type I
IFFO2	intermediate filament family orphan 2 [Source:HGNC Symbol;Acc:HGNC:27006]	0.0685191	Obesity&Lipid Metabolism Type I
CNOT7	CCR4-NOT transcription complex subunit 7 [Source:HGNC Symbol;Acc:HGNC:14101]	0.068475	Obesity&Lipid Metabolism Type I
HNF1A-AS1	HNF1A antisense RNA 1 [Source:HGNC Symbol;Acc:HGNC:26785]	0.0684588	Obesity&Lipid Metabolism Type I
ASRGL1	asparaginase and isoaspartyl peptidase 1 [Source:HGNC Symbol;Acc:HGNC:16448]	0.0684549	Obesity&Lipid Metabolism Type I
PAGE4	PAGE family member 4 [Source:HGNC Symbol;Acc:HGNC:4108]	0.0683767	Obesity&Lipid Metabolism Type I
C1QTNF2	C1q and TNF related 2 [Source:HGNC Symbol;Acc:HGNC:14325]	0.0683307	Obesity&Lipid Metabolism Type I
POU3F2	POU class 3 homeobox 2 [Source:HGNC Symbol;Acc:HGNC:9215]	0.0682997	Obesity&Lipid Metabolism Type I
GCK	glucokinase [Source:HGNC Symbol;Acc:HGNC:4195]	0.0682986	Obesity&Lipid Metabolism Type I
MFAP5	microfibril associated protein 5 [Source:HGNC Symbol;Acc:HGNC:29673]	0.068298	Obesity&Lipid Metabolism Type I
PEAR1	platelet endothelial aggregation receptor 1 [Source:HGNC Symbol;Acc:HGNC:33631]	0.0682901	Obesity&Lipid Metabolism Type I
BOLA3	bolA family member 3 [Source:HGNC Symbol;Acc:HGNC:24415]	0.0682804	Obesity&Lipid Metabolism Type I
TCF15	transcription factor 15 [Source:HGNC Symbol;Acc:HGNC:11627]	0.0682753	Obesity&Lipid Metabolism Type I
PLA2G5	phospholipase A2 group V [Source:HGNC Symbol;Acc:HGNC:9038]	0.0682741	Obesity&Lipid Metabolism Type I
SFTA3	surfactant associated 3 [Source:HGNC Symbol;Acc:HGNC:18387]	0.0682153	Obesity&Lipid Metabolism Type I
LRRC23	leucine rich repeat containing 23 [Source:HGNC Symbol;Acc:HGNC:19138]	0.0681815	Obesity&Lipid Metabolism Type I
CCDC96	coiled-coil domain containing 96 [Source:HGNC Symbol;Acc:HGNC:26900]	0.0681545	Obesity&Lipid Metabolism Type I
ACKR1	atypical chemokine receptor 1 (Duffy blood group) [Source:HGNC Symbol;Acc:HGNC:4035]	0.0681516	Obesity&Lipid Metabolism Type I
CTRB1	chymotrypsinogen B1 [Source:HGNC Symbol;Acc:HGNC:2521]	0.0681441	Obesity&Lipid Metabolism Type I
AGXT	alanine--glyoxylate and serine--pyruvate aminotransferase [Source:HGNC Symbol;Acc:HGNC:341]	0.0681202	Obesity&Lipid Metabolism Type I
PLA2G1B	phospholipase A2 group IB [Source:HGNC Symbol;Acc:HGNC:9030]	0.0680812	Obesity&Lipid Metabolism Type I
TUBB2B	tubulin beta 2B class IIb [Source:HGNC Symbol;Acc:HGNC:30829]	0.0680145	Obesity&Lipid Metabolism Type I
KLK2	kallikrein related peptidase 2 [Source:HGNC Symbol;Acc:HGNC:6363]	0.0679852	Obesity&Lipid Metabolism Type I
EFCAB7	EF-hand calcium binding domain 7 [Source:HGNC Symbol;Acc:HGNC:29379]	0.0679621	Obesity&Lipid Metabolism Type I
ANKRD65	ankyrin repeat domain 65 [Source:HGNC Symbol;Acc:HGNC:42950]	0.0679068	Obesity&Lipid Metabolism Type I
DZANK1	double zinc ribbon and ankyrin repeat domains 1 [Source:HGNC Symbol;Acc:HGNC:15858]	0.0678936	Obesity&Lipid Metabolism Type I
ID2	inhibitor of DNA binding 2 [Source:HGNC Symbol;Acc:HGNC:5361]	0.0678264	Obesity&Lipid Metabolism Type I
MMP21	matrix metallopeptidase 21 [Source:HGNC Symbol;Acc:HGNC:14357]	0.0678128	Obesity&Lipid Metabolism Type I
SLC10A1	solute carrier family 10 member 1 [Source:HGNC Symbol;Acc:HGNC:10905]	0.0678095	Obesity&Lipid Metabolism Type I
MMADHC	metabolism of cobalamin associated D [Source:HGNC Symbol;Acc:HGNC:25221]	0.0677207	Obesity&Lipid Metabolism Type I
DLX5	distal-less homeobox 5 [Source:HGNC Symbol;Acc:HGNC:2918]	0.067719	Obesity&Lipid Metabolism Type I
ECRG4	ECRG4 augurin precursor [Source:HGNC Symbol;Acc:HGNC:24642]	0.067712	Obesity&Lipid Metabolism Type I
DUSP16	dual specificity phosphatase 16 [Source:HGNC Symbol;Acc:HGNC:17909]	0.067708	Obesity&Lipid Metabolism Type I
FAM163B	family with sequence similarity 163 member B [Source:HGNC Symbol;Acc:HGNC:33277]	0.0677031	Obesity&Lipid Metabolism Type I
PRDM9	PR/SET domain 9 [Source:HGNC Symbol;Acc:HGNC:13994]	0.0676943	Obesity&Lipid Metabolism Type I
CPXCR1	CPX chromosome region candidate 1 [Source:HGNC Symbol;Acc:HGNC:2332]	0.0676318	Obesity&Lipid Metabolism Type I
CELP	carboxyl ester lipase pseudogene [Source:HGNC Symbol;Acc:HGNC:1849]	0.0675859	Obesity&Lipid Metabolism Type I
TSNAXIP1	translin associated factor X interacting protein 1 [Source:HGNC Symbol;Acc:HGNC:18586]	0.0675791	Obesity&Lipid Metabolism Type I
LINC00467	long intergenic non-protein coding RNA 467 [Source:HGNC Symbol;Acc:HGNC:28227]	0.0675591	Obesity&Lipid Metabolism Type I
NDUFA6	NADH:ubiquinone oxidoreductase subunit A6 [Source:HGNC Symbol;Acc:HGNC:7690]	0.0674701	Obesity&Lipid Metabolism Type I
MDH1B	malate dehydrogenase 1B [Source:HGNC Symbol;Acc:HGNC:17836]	0.0674517	Obesity&Lipid Metabolism Type I
WNT2	Wnt family member 2 [Source:HGNC Symbol;Acc:HGNC:12780]	0.0674353	Obesity&Lipid Metabolism Type I
GAS1	growth arrest specific 1 [Source:HGNC Symbol;Acc:HGNC:4165]	0.0673944	Obesity&Lipid Metabolism Type I
CELA3B	chymotrypsin like elastase 3B [Source:HGNC Symbol;Acc:HGNC:15945]	0.0673621	Obesity&Lipid Metabolism Type I
CELA3A	chymotrypsin like elastase 3A [Source:HGNC Symbol;Acc:HGNC:15944]	0.0673505	Obesity&Lipid Metabolism Type I
TRIM54	tripartite motif containing 54 [Source:HGNC Symbol;Acc:HGNC:16008]	0.0673423	Obesity&Lipid Metabolism Type I
MRPS33	mitochondrial ribosomal protein S33 [Source:HGNC Symbol;Acc:HGNC:16634]	0.0673156	Obesity&Lipid Metabolism Type I
SLC17A3	solute carrier family 17 member 3 [Source:HGNC Symbol;Acc:HGNC:10931]	0.0672811	Obesity&Lipid Metabolism Type I
GUCA1C	guanylate cyclase activator 1C [Source:HGNC Symbol;Acc:HGNC:4680]	0.0672559	Obesity&Lipid Metabolism Type I
RAPSN	receptor associated protein of the synapse [Source:HGNC Symbol;Acc:HGNC:9863]	0.0672503	Obesity&Lipid Metabolism Type I
LMX1B	LIM homeobox transcription factor 1 beta [Source:HGNC Symbol;Acc:HGNC:6654]	0.0672455	Obesity&Lipid Metabolism Type I
CLDN18	claudin 18 [Source:HGNC Symbol;Acc:HGNC:2039]	0.0672153	Obesity&Lipid Metabolism Type I
CCDC140	CCDC140 long non-coding RNA [Source:HGNC Symbol;Acc:HGNC:26514]	0.0671277	Obesity&Lipid Metabolism Type I
ADRB1	adrenoceptor beta 1 [Source:HGNC Symbol;Acc:HGNC:285]	0.0670958	Obesity&Lipid Metabolism Type I
PCDH17	protocadherin 17 [Source:HGNC Symbol;Acc:HGNC:14267]	0.067088	Obesity&Lipid Metabolism Type I
AK7	adenylate kinase 7 [Source:HGNC Symbol;Acc:HGNC:20091]	0.0670863	Obesity&Lipid Metabolism Type I
ZNF737	zinc finger protein 737 [Source:HGNC Symbol;Acc:HGNC:32468]	0.0670623	Obesity&Lipid Metabolism Type I
POM121L2	POM121 transmembrane nucleoporin like 2 [Source:HGNC Symbol;Acc:HGNC:13973]	0.067053	Obesity&Lipid Metabolism Type I
CFAP300	cilia and flagella associated protein 300 [Source:HGNC Symbol;Acc:HGNC:28188]	0.0670461	Obesity&Lipid Metabolism Type I
ENC1	ectodermal-neural cortex 1 [Source:HGNC Symbol;Acc:HGNC:3345]	0.0669877	Obesity&Lipid Metabolism Type I
VSIG2	V-set and immunoglobulin domain containing 2 [Source:HGNC Symbol;Acc:HGNC:17149]	0.0669028	Obesity&Lipid Metabolism Type I
VSTM2L	V-set and transmembrane domain containing 2 like [Source:HGNC Symbol;Acc:HGNC:16096]	0.0668614	Obesity&Lipid Metabolism Type I
IGF2	insulin like growth factor 2 [Source:HGNC Symbol;Acc:HGNC:5466]	0.0668374	Obesity&Lipid Metabolism Type I
NEFM	neurofilament medium chain [Source:HGNC Symbol;Acc:HGNC:7734]	0.0667975	Obesity&Lipid Metabolism Type I
KIR2DL3	killer cell immunoglobulin like receptor, two Ig domains and long cytoplasmic tail 3 [Source:HGNC Symbol;Acc:HGNC:6331]	0.0667854	Obesity&Lipid Metabolism Type I
PROK1	prokineticin 1 [Source:HGNC Symbol;Acc:HGNC:18454]	0.0667606	Obesity&Lipid Metabolism Type I
ABCC8	ATP binding cassette subfamily C member 8 [Source:HGNC Symbol;Acc:HGNC:59]	0.0667582	Obesity&Lipid Metabolism Type I
RPA3	replication protein A3 [Source:HGNC Symbol;Acc:HGNC:10291]	0.0667226	Obesity&Lipid Metabolism Type I
HNRNPA1P33	heterogeneous nuclear ribonucleoprotein A1 pseudogene 33 [Source:HGNC Symbol;Acc:HGNC:44990]	0.0667119	Obesity&Lipid Metabolism Type I
TRMT112	tRNA methyltransferase activator subunit 11-2 [Source:HGNC Symbol;Acc:HGNC:26940]	0.0667036	Obesity&Lipid Metabolism Type I
TMEM132E-DT	TMEM132E divergent transcript [Source:HGNC Symbol;Acc:HGNC:34412]	0.0666841	Obesity&Lipid Metabolism Type I
ICA1	islet cell autoantigen 1 [Source:HGNC Symbol;Acc:HGNC:5343]	0.0666731	Obesity&Lipid Metabolism Type I
FKBP1B	FKBP prolyl isomerase 1B [Source:HGNC Symbol;Acc:HGNC:3712]	0.0666571	Obesity&Lipid Metabolism Type I
GABRQ	gamma-aminobutyric acid type A receptor subunit theta [Source:HGNC Symbol;Acc:HGNC:14454]	0.0666115	Obesity&Lipid Metabolism Type I
CXCL17	C-X-C motif chemokine ligand 17 [Source:HGNC Symbol;Acc:HGNC:19232]	0.0666089	Obesity&Lipid Metabolism Type I
SCARNA16	small Cajal body-specific RNA 16 [Source:HGNC Symbol;Acc:HGNC:32573]	0.0665924	Obesity&Lipid Metabolism Type I
ACTR3C	actin related protein 3C [Source:HGNC Symbol;Acc:HGNC:37282]	0.0665705	Obesity&Lipid Metabolism Type I
NCKAP5	NCK associated protein 5 [Source:HGNC Symbol;Acc:HGNC:29847]	0.066531	Obesity&Lipid Metabolism Type I
KLRC1	killer cell lectin like receptor C1 [Source:HGNC Symbol;Acc:HGNC:6374]	0.066437	Obesity&Lipid Metabolism Type I
PAQR9	progestin and adipoQ receptor family member 9 [Source:HGNC Symbol;Acc:HGNC:30131]	0.0664248	Obesity&Lipid Metabolism Type I
MORC1	MORC family CW-type zinc finger 1 [Source:HGNC Symbol;Acc:HGNC:7198]	0.0664167	Obesity&Lipid Metabolism Type I
CTRC	chymotrypsin C [Source:HGNC Symbol;Acc:HGNC:2523]	0.0663825	Obesity&Lipid Metabolism Type I
AGTR1	angiotensin II receptor type 1 [Source:HGNC Symbol;Acc:HGNC:336]	0.0663685	Obesity&Lipid Metabolism Type I
CLPS	colipase [Source:HGNC Symbol;Acc:HGNC:2085]	0.0662782	Obesity&Lipid Metabolism Type I
DLL1	delta like canonical Notch ligand 1 [Source:HGNC Symbol;Acc:HGNC:2908]	0.0662723	Obesity&Lipid Metabolism Type I
DAZL	deleted in azoospermia like [Source:HGNC Symbol;Acc:HGNC:2685]	0.0662418	Obesity&Lipid Metabolism Type I
ZPLD1	zona pellucida like domain containing 1 [Source:HGNC Symbol;Acc:HGNC:27022]	0.0662316	Obesity&Lipid Metabolism Type I
ZNF440	zinc finger protein 440 [Source:HGNC Symbol;Acc:HGNC:20874]	0.0662285	Obesity&Lipid Metabolism Type I
SGCZ	sarcoglycan zeta [Source:HGNC Symbol;Acc:HGNC:14075]	0.0661467	Obesity&Lipid Metabolism Type I
TMEM132E	transmembrane protein 132E [Source:HGNC Symbol;Acc:HGNC:26991]	0.0661356	Obesity&Lipid Metabolism Type I
CATSPERD	cation channel sperm associated auxiliary subunit delta [Source:HGNC Symbol;Acc:HGNC:28598]	0.0661352	Obesity&Lipid Metabolism Type I
PCDHGA5	protocadherin gamma subfamily A, 5 [Source:HGNC Symbol;Acc:HGNC:8703]	0.0660682	Obesity&Lipid Metabolism Type I
LRRC69	leucine rich repeat containing 69 [Source:HGNC Symbol;Acc:HGNC:34303]	0.0660076	Obesity&Lipid Metabolism Type I
ALB	albumin [Source:HGNC Symbol;Acc:HGNC:399]	0.0659752	Obesity&Lipid Metabolism Type I
ANKRD45	ankyrin repeat domain 45 [Source:HGNC Symbol;Acc:HGNC:24786]	0.0659534	Obesity&Lipid Metabolism Type I
CSN2	casein beta [Source:HGNC Symbol;Acc:HGNC:2447]	0.065953	Obesity&Lipid Metabolism Type I
ALPK3	alpha kinase 3 [Source:HGNC Symbol;Acc:HGNC:17574]	0.0659301	Obesity&Lipid Metabolism Type I
UBE2D1	ubiquitin conjugating enzyme E2 D1 [Source:HGNC Symbol;Acc:HGNC:12474]	0.0658748	Obesity&Lipid Metabolism Type I
TRIM48	tripartite motif containing 48 [Source:HGNC Symbol;Acc:HGNC:19021]	0.0658644	Obesity&Lipid Metabolism Type I
AMELX	amelogenin X-linked [Source:HGNC Symbol;Acc:HGNC:461]	0.0658072	Obesity&Lipid Metabolism Type I
FAM133A	family with sequence similarity 133 member A [Source:HGNC Symbol;Acc:HGNC:26748]	0.0657247	Obesity&Lipid Metabolism Type I
FGF10	fibroblast growth factor 10 [Source:HGNC Symbol;Acc:HGNC:3666]	0.065705	Obesity&Lipid Metabolism Type I
MAGED4	MAGE family member D4 [Source:HGNC Symbol;Acc:HGNC:23793]	0.0657033	Obesity&Lipid Metabolism Type I
DTNA	dystrobrevin alpha [Source:HGNC Symbol;Acc:HGNC:3057]	0.06564	Obesity&Lipid Metabolism Type I
FOLH1B	folate hydrolase 1B [Source:HGNC Symbol;Acc:HGNC:13636]	0.0656359	Obesity&Lipid Metabolism Type I
CEACAM4	CEA cell adhesion molecule 4 [Source:HGNC Symbol;Acc:HGNC:1816]	0.0655805	Obesity&Lipid Metabolism Type I
PPIAL4G	peptidylprolyl isomerase A like 4G [Source:HGNC Symbol;Acc:HGNC:33996]	0.0655649	Obesity&Lipid Metabolism Type I
LINC00461	long intergenic non-protein coding RNA 461 [Source:HGNC Symbol;Acc:HGNC:42810]	0.0655639	Obesity&Lipid Metabolism Type I
SNHG9	small nucleolar RNA host gene 9 [Source:HGNC Symbol;Acc:HGNC:33102]	0.0655481	Obesity&Lipid Metabolism Type I
ZP2	zona pellucida glycoprotein 2 [Source:HGNC Symbol;Acc:HGNC:13188]	0.0654856	Obesity&Lipid Metabolism Type I
RPTN	repetin [Source:HGNC Symbol;Acc:HGNC:26809]	0.0654276	Obesity&Lipid Metabolism Type I
RNF32	ring finger protein 32 [Source:HGNC Symbol;Acc:HGNC:17118]	0.0653959	Obesity&Lipid Metabolism Type I
CCDC39	coiled-coil domain containing 39 [Source:HGNC Symbol;Acc:HGNC:25244]	0.065389	Obesity&Lipid Metabolism Type I
POU3F4	POU class 3 homeobox 4 [Source:HGNC Symbol;Acc:HGNC:9217]	0.065336	Obesity&Lipid Metabolism Type I
PIWIL3	piwi like RNA-mediated gene silencing 3 [Source:HGNC Symbol;Acc:HGNC:18443]	0.0653317	Obesity&Lipid Metabolism Type I
FGB	fibrinogen beta chain [Source:HGNC Symbol;Acc:HGNC:3662]	0.0653269	Obesity&Lipid Metabolism Type I
STAB2	stabilin 2 [Source:HGNC Symbol;Acc:HGNC:18629]	0.0653168	Obesity&Lipid Metabolism Type I
CFAP157	cilia and flagella associated protein 157 [Source:HGNC Symbol;Acc:HGNC:27843]	0.0652856	Obesity&Lipid Metabolism Type I
MUC7	mucin 7, secreted [Source:HGNC Symbol;Acc:HGNC:7518]	0.0652585	Obesity&Lipid Metabolism Type I
SEC61G	SEC61 translocon subunit gamma [Source:HGNC Symbol;Acc:HGNC:18277]	0.0652558	Obesity&Lipid Metabolism Type I
GAR1	GAR1 ribonucleoprotein [Source:HGNC Symbol;Acc:HGNC:14264]	0.0652338	Obesity&Lipid Metabolism Type I
SULT2A1	sulfotransferase family 2A member 1 [Source:HGNC Symbol;Acc:HGNC:11458]	0.0652267	Obesity&Lipid Metabolism Type I
KYAT3	kynurenine aminotransferase 3 [Source:HGNC Symbol;Acc:HGNC:33238]	0.0652156	Obesity&Lipid Metabolism Type I
ZNF491	zinc finger protein 491 [Source:HGNC Symbol;Acc:HGNC:23706]	0.0651907	Obesity&Lipid Metabolism Type I
CPA2	carboxypeptidase A2 [Source:HGNC Symbol;Acc:HGNC:2297]	0.0651684	Obesity&Lipid Metabolism Type I
GSTP1	glutathione S-transferase pi 1 [Source:HGNC Symbol;Acc:HGNC:4638]	0.0651207	Obesity&Lipid Metabolism Type I
TMEM151A	transmembrane protein 151A [Source:HGNC Symbol;Acc:HGNC:28497]	0.0650886	Obesity&Lipid Metabolism Type I
MGARP	mitochondria localized glutamic acid rich protein [Source:HGNC Symbol;Acc:HGNC:29969]	0.065068	Obesity&Lipid Metabolism Type I
NTRK1	neurotrophic receptor tyrosine kinase 1 [Source:HGNC Symbol;Acc:HGNC:8031]	0.0650241	Obesity&Lipid Metabolism Type I
EVI5	ecotropic viral integration site 5 [Source:HGNC Symbol;Acc:HGNC:3501]	0.0649727	Obesity&Lipid Metabolism Type I
SSTR4	somatostatin receptor 4 [Source:HGNC Symbol;Acc:HGNC:11333]	0.0649201	Obesity&Lipid Metabolism Type I
TRIM16L	tripartite motif containing 16 like [Source:HGNC Symbol;Acc:HGNC:32670]	0.0648814	Obesity&Lipid Metabolism Type I
SYNDIG1	synapse differentiation inducing 1 [Source:HGNC Symbol;Acc:HGNC:15885]	0.0648499	Obesity&Lipid Metabolism Type I
MANSC1	MANSC domain containing 1 [Source:HGNC Symbol;Acc:HGNC:25505]	0.0648201	Obesity&Lipid Metabolism Type I
TSPAN7	tetraspanin 7 [Source:HGNC Symbol;Acc:HGNC:11854]	0.0647623	Obesity&Lipid Metabolism Type I
TUBB3	tubulin beta 3 class III [Source:HGNC Symbol;Acc:HGNC:20772]	0.0647519	Obesity&Lipid Metabolism Type I
EFCAB8	EF-hand calcium binding domain 8 [Source:HGNC Symbol;Acc:HGNC:34532]	0.0647211	Obesity&Lipid Metabolism Type I
SNX3	sorting nexin 3 [Source:HGNC Symbol;Acc:HGNC:11174]	0.0646705	Obesity&Lipid Metabolism Type I
TMPRSS9	transmembrane serine protease 9 [Source:HGNC Symbol;Acc:HGNC:30079]	0.0646704	Obesity&Lipid Metabolism Type I
MARCKSL1	MARCKS like 1 [Source:HGNC Symbol;Acc:HGNC:7142]	0.0646328	Obesity&Lipid Metabolism Type I
FAM181A	family with sequence similarity 181 member A [Source:HGNC Symbol;Acc:HGNC:20491]	0.0646233	Obesity&Lipid Metabolism Type I
GBP3	guanylate binding protein 3 [Source:HGNC Symbol;Acc:HGNC:4184]	0.0645679	Obesity&Lipid Metabolism Type I
IGFBP6	insulin like growth factor binding protein 6 [Source:HGNC Symbol;Acc:HGNC:5475]	0.064526	Obesity&Lipid Metabolism Type I
APOC3	apolipoprotein C3 [Source:HGNC Symbol;Acc:HGNC:610]	0.0644983	Obesity&Lipid Metabolism Type I
MPC2	mitochondrial pyruvate carrier 2 [Source:HGNC Symbol;Acc:HGNC:24515]	0.0644971	Obesity&Lipid Metabolism Type I
SLC24A4	solute carrier family 24 member 4 [Source:HGNC Symbol;Acc:HGNC:10978]	0.0644824	Obesity&Lipid Metabolism Type I
ATP6V0D2	ATPase H+ transporting V0 subunit d2 [Source:HGNC Symbol;Acc:HGNC:18266]	0.0644684	Obesity&Lipid Metabolism Type I
IDH1	isocitrate dehydrogenase (NADP(+)) 1 [Source:HGNC Symbol;Acc:HGNC:5382]	0.0644487	Obesity&Lipid Metabolism Type I
FAM167A-AS1	FAM167A antisense RNA 1 [Source:HGNC Symbol;Acc:HGNC:15548]	0.0644205	Obesity&Lipid Metabolism Type I
CLECL1	C-type lectin like 1 [Source:HGNC Symbol;Acc:HGNC:24462]	0.0644048	Obesity&Lipid Metabolism Type I
ZNF564	zinc finger protein 564 [Source:HGNC Symbol;Acc:HGNC:31106]	0.0644016	Obesity&Lipid Metabolism Type I
SERPINA3	serpin family A member 3 [Source:HGNC Symbol;Acc:HGNC:16]	0.0643937	Obesity&Lipid Metabolism Type I
SERTAD4	SERTA domain containing 4 [Source:HGNC Symbol;Acc:HGNC:25236]	0.0643847	Obesity&Lipid Metabolism Type I
SLC6A5	solute carrier family 6 member 5 [Source:HGNC Symbol;Acc:HGNC:11051]	0.0643617	Obesity&Lipid Metabolism Type I
SHC4	SHC adaptor protein 4 [Source:HGNC Symbol;Acc:HGNC:16743]	0.0642591	Obesity&Lipid Metabolism Type I
PI16	peptidase inhibitor 16 [Source:HGNC Symbol;Acc:HGNC:21245]	0.0642578	Obesity&Lipid Metabolism Type I
LRFN5	leucine rich repeat and fibronectin type III domain containing 5 [Source:HGNC Symbol;Acc:HGNC:20360]	0.0642551	Obesity&Lipid Metabolism Type I
SRP19	signal recognition particle 19 [Source:HGNC Symbol;Acc:HGNC:11300]	0.0642348	Obesity&Lipid Metabolism Type I
TMEM71	transmembrane protein 71 [Source:HGNC Symbol;Acc:HGNC:26572]	0.0641633	Obesity&Lipid Metabolism Type I
AMY2A	amylase alpha 2A [Source:HGNC Symbol;Acc:HGNC:477]	0.0641493	Obesity&Lipid Metabolism Type I
TINAGL1	tubulointerstitial nephritis antigen like 1 [Source:HGNC Symbol;Acc:HGNC:19168]	0.0640914	Obesity&Lipid Metabolism Type I
LINC01101	long intergenic non-protein coding RNA 1101 [Source:HGNC Symbol;Acc:HGNC:25923]	0.0640841	Obesity&Lipid Metabolism Type I
NRAD1	non-coding RNA in the aldehyde dehydrogenase 1A pathway [Source:HGNC Symbol;Acc:HGNC:26981]	0.0640836	Obesity&Lipid Metabolism Type I
TMEM215	transmembrane protein 215 [Source:HGNC Symbol;Acc:HGNC:33816]	0.0640759	Obesity&Lipid Metabolism Type I
KLHL32	kelch like family member 32 [Source:HGNC Symbol;Acc:HGNC:21221]	0.0640573	Obesity&Lipid Metabolism Type I
RGS10	regulator of G protein signaling 10 [Source:HGNC Symbol;Acc:HGNC:9992]	0.0640205	Obesity&Lipid Metabolism Type I
VCX3A	variable charge X-linked 3A [Source:HGNC Symbol;Acc:HGNC:18159]	0.0640195	Obesity&Lipid Metabolism Type I
C1orf105	chromosome 1 open reading frame 105 [Source:HGNC Symbol;Acc:HGNC:29591]	0.0640118	Obesity&Lipid Metabolism Type I
SLC22A8	solute carrier family 22 member 8 [Source:HGNC Symbol;Acc:HGNC:10972]	0.0640044	Obesity&Lipid Metabolism Type I
AADACL4	arylacetamide deacetylase like 4 [Source:HGNC Symbol;Acc:HGNC:32038]	0.0639903	Obesity&Lipid Metabolism Type I
PRELID2	PRELI domain containing 2 [Source:HGNC Symbol;Acc:HGNC:28306]	0.0639754	Obesity&Lipid Metabolism Type I
TMEFF1	transmembrane protein with EGF like and two follistatin like domains 1 [Source:HGNC Symbol;Acc:HGNC:11866]	0.0639744	Obesity&Lipid Metabolism Type I
ADAMTS7	ADAM metallopeptidase with thrombospondin type 1 motif 7 [Source:HGNC Symbol;Acc:HGNC:223]	0.0639678	Obesity&Lipid Metabolism Type I
FDX2	ferredoxin 2 [Source:HGNC Symbol;Acc:HGNC:30546]	0.0639503	Obesity&Lipid Metabolism Type I
MYH4	myosin heavy chain 4 [Source:HGNC Symbol;Acc:HGNC:7574]	0.0639066	Obesity&Lipid Metabolism Type I
MAGEA5P	MAGE family member A5, pseudogene [Source:HGNC Symbol;Acc:HGNC:6803]	0.0638851	Obesity&Lipid Metabolism Type I
TFAP2E	transcription factor AP-2 epsilon [Source:HGNC Symbol;Acc:HGNC:30774]	0.0638679	Obesity&Lipid Metabolism Type I
PACSIN3	protein kinase C and casein kinase substrate in neurons 3 [Source:HGNC Symbol;Acc:HGNC:8572]	0.0638627	Obesity&Lipid Metabolism Type I
HAPLN2	hyaluronan and proteoglycan link protein 2 [Source:HGNC Symbol;Acc:HGNC:17410]	0.0638583	Obesity&Lipid Metabolism Type I
GRIN2A	glutamate ionotropic receptor NMDA type subunit 2A [Source:HGNC Symbol;Acc:HGNC:4585]	0.0638511	Obesity&Lipid Metabolism Type I
TALDO1	transaldolase 1 [Source:HGNC Symbol;Acc:HGNC:11559]	0.0637616	Obesity&Lipid Metabolism Type I
IRF2BP2	interferon regulatory factor 2 binding protein 2 [Source:HGNC Symbol;Acc:HGNC:21729]	0.0636949	Obesity&Lipid Metabolism Type I
BLVRA	biliverdin reductase A [Source:HGNC Symbol;Acc:HGNC:1062]	0.0636793	Obesity&Lipid Metabolism Type I
PTGFRN	prostaglandin F2 receptor inhibitor [Source:HGNC Symbol;Acc:HGNC:9601]	0.0636523	Obesity&Lipid Metabolism Type I
CGNL1	cingulin like 1 [Source:HGNC Symbol;Acc:HGNC:25931]	0.0636188	Obesity&Lipid Metabolism Type I
PPP1R32	protein phosphatase 1 regulatory subunit 32 [Source:HGNC Symbol;Acc:HGNC:28869]	0.0636019	Obesity&Lipid Metabolism Type I
LINC02843	long intergenic non-protein coding RNA 2843 [Source:HGNC Symbol;Acc:HGNC:27847]	0.0636017	Obesity&Lipid Metabolism Type I
SLC19A3	solute carrier family 19 member 3 [Source:HGNC Symbol;Acc:HGNC:16266]	0.0634603	Obesity&Lipid Metabolism Type I
EGFEM1P	EGF like and EMI domain containing 1, pseudogene [Source:HGNC Symbol;Acc:HGNC:25149]	0.0634362	Obesity&Lipid Metabolism Type I
RGS22	regulator of G protein signaling 22 [Source:HGNC Symbol;Acc:HGNC:24499]	0.0634209	Obesity&Lipid Metabolism Type I
GDAP1	ganglioside induced differentiation associated protein 1 [Source:HGNC Symbol;Acc:HGNC:15968]	0.0633546	Obesity&Lipid Metabolism Type I
DCAF8L1	DDB1 and CUL4 associated factor 8 like 1 [Source:HGNC Symbol;Acc:HGNC:31810]	0.0633425	Obesity&Lipid Metabolism Type I
NDUFB4	NADH:ubiquinone oxidoreductase subunit B4 [Source:HGNC Symbol;Acc:HGNC:7699]	0.0633137	Obesity&Lipid Metabolism Type I
CPEB1	cytoplasmic polyadenylation element binding protein 1 [Source:HGNC Symbol;Acc:HGNC:21744]	0.0632973	Obesity&Lipid Metabolism Type I
PLCB1	phospholipase C beta 1 [Source:HGNC Symbol;Acc:HGNC:15917]	0.0632878	Obesity&Lipid Metabolism Type I
LEFTY2	left-right determination factor 2 [Source:HGNC Symbol;Acc:HGNC:3122]	0.0632774	Obesity&Lipid Metabolism Type I
METTL21A	methyltransferase 21A, HSPA lysine [Source:HGNC Symbol;Acc:HGNC:30476]	0.0632759	Obesity&Lipid Metabolism Type I
NLRP5	NLR family pyrin domain containing 5 [Source:HGNC Symbol;Acc:HGNC:21269]	0.0632691	Obesity&Lipid Metabolism Type I
ADRA1D	adrenoceptor alpha 1D [Source:HGNC Symbol;Acc:HGNC:280]	0.0632389	Obesity&Lipid Metabolism Type I
ZSCAN12P1	zinc finger and SCAN domain containing 12 pseudogene 1 [Source:HGNC Symbol;Acc:HGNC:13850]	0.0632252	Obesity&Lipid Metabolism Type I
COMMD9	COMM domain containing 9 [Source:HGNC Symbol;Acc:HGNC:25014]	0.0632131	Obesity&Lipid Metabolism Type I
SILC1	sciatic injury induced lincRNA upregulator of SOX11 [Source:HGNC Symbol;Acc:HGNC:26403]	0.0631559	Obesity&Lipid Metabolism Type I
TSPAN2	tetraspanin 2 [Source:HGNC Symbol;Acc:HGNC:20659]	0.0631461	Obesity&Lipid Metabolism Type I
CHAD	chondroadherin [Source:HGNC Symbol;Acc:HGNC:1909]	0.0630929	Obesity&Lipid Metabolism Type I
RTRAF	RNA transcription, translation and transport factor [Source:HGNC Symbol;Acc:HGNC:23169]	0.0630924	Obesity&Lipid Metabolism Type I
PID1	phosphotyrosine interaction domain containing 1 [Source:HGNC Symbol;Acc:HGNC:26084]	0.0630733	Obesity&Lipid Metabolism Type I
ACP7	acid phosphatase 7, tartrate resistant (putative) [Source:HGNC Symbol;Acc:HGNC:33781]	0.0630338	Obesity&Lipid Metabolism Type I
LDB2	LIM domain binding 2 [Source:HGNC Symbol;Acc:HGNC:6533]	0.0629526	Obesity&Lipid Metabolism Type I
AMY1A	amylase alpha 1A [Source:HGNC Symbol;Acc:HGNC:474]	0.0629026	Obesity&Lipid Metabolism Type I
TCF21	transcription factor 21 [Source:HGNC Symbol;Acc:HGNC:11632]	0.0628911	Obesity&Lipid Metabolism Type I
GLP1R	glucagon like peptide 1 receptor [Source:HGNC Symbol;Acc:HGNC:4324]	0.0628239	Obesity&Lipid Metabolism Type I
FAM135B	family with sequence similarity 135 member B [Source:HGNC Symbol;Acc:HGNC:28029]	0.0627813	Obesity&Lipid Metabolism Type I
SSBP2	single stranded DNA binding protein 2 [Source:HGNC Symbol;Acc:HGNC:15831]	0.0627655	Obesity&Lipid Metabolism Type I
PDX1	pancreatic and duodenal homeobox 1 [Source:HGNC Symbol;Acc:HGNC:6107]	0.0627488	Obesity&Lipid Metabolism Type I
CCDC105	coiled-coil domain containing 105 [Source:HGNC Symbol;Acc:HGNC:26866]	0.0627407	Obesity&Lipid Metabolism Type I
TCEAL5	transcription elongation factor A like 5 [Source:HGNC Symbol;Acc:HGNC:22282]	0.0627294	Obesity&Lipid Metabolism Type I
M6PR	mannose-6-phosphate receptor, cation dependent [Source:HGNC Symbol;Acc:HGNC:6752]	0.062721	Obesity&Lipid Metabolism Type I
FN3K	fructosamine 3 kinase [Source:HGNC Symbol;Acc:HGNC:24822]	0.0626982	Obesity&Lipid Metabolism Type I
USP53	ubiquitin specific peptidase 53 [Source:HGNC Symbol;Acc:HGNC:29255]	0.0626895	Obesity&Lipid Metabolism Type I
ZNF44	zinc finger protein 44 [Source:HGNC Symbol;Acc:HGNC:13110]	0.0626274	Obesity&Lipid Metabolism Type I
ABCB6	ATP binding cassette subfamily B member 6 (Langereis blood group) [Source:HGNC Symbol;Acc:HGNC:47]	0.0625921	Obesity&Lipid Metabolism Type I
UTS2	urotensin 2 [Source:HGNC Symbol;Acc:HGNC:12636]	0.0625908	Obesity&Lipid Metabolism Type I
F2	coagulation factor II, thrombin [Source:HGNC Symbol;Acc:HGNC:3535]	0.0625825	Obesity&Lipid Metabolism Type I
GC	GC vitamin D binding protein [Source:HGNC Symbol;Acc:HGNC:4187]	0.0625709	Obesity&Lipid Metabolism Type I
SESTD1	SEC14 and spectrin domain containing 1 [Source:HGNC Symbol;Acc:HGNC:18379]	0.0625539	Obesity&Lipid Metabolism Type I
CAPN11	calpain 11 [Source:HGNC Symbol;Acc:HGNC:1478]	0.0625477	Obesity&Lipid Metabolism Type I
RPP30	ribonuclease P/MRP subunit p30 [Source:HGNC Symbol;Acc:HGNC:17688]	0.0625316	Obesity&Lipid Metabolism Type I
LUZP4	leucine zipper protein 4 [Source:HGNC Symbol;Acc:HGNC:24971]	0.0625133	Obesity&Lipid Metabolism Type I
ASPG	asparaginase [Source:HGNC Symbol;Acc:HGNC:20123]	0.0625062	Obesity&Lipid Metabolism Type I
RAB2B	RAB2B, member RAS oncogene family [Source:HGNC Symbol;Acc:HGNC:20246]	0.0624908	Obesity&Lipid Metabolism Type I
NEUROD1	neuronal differentiation 1 [Source:HGNC Symbol;Acc:HGNC:7762]	0.0623738	Obesity&Lipid Metabolism Type I
ZSCAN5B	zinc finger and SCAN domain containing 5B [Source:HGNC Symbol;Acc:HGNC:34246]	0.0623046	Obesity&Lipid Metabolism Type I
GLYATL3	glycine-N-acyltransferase like 3 [Source:HGNC Symbol;Acc:HGNC:21349]	0.0623031	Obesity&Lipid Metabolism Type I
PRR23C	proline rich 23C [Source:HGNC Symbol;Acc:HGNC:37173]	0.0623002	Obesity&Lipid Metabolism Type I
ICAM4	intercellular adhesion molecule 4 (Landsteiner-Wiener blood group) [Source:HGNC Symbol;Acc:HGNC:5347]	0.0622513	Obesity&Lipid Metabolism Type I
SLFN12	schlafen family member 12 [Source:HGNC Symbol;Acc:HGNC:25500]	0.0622486	Obesity&Lipid Metabolism Type I
RIIAD1	regulatory subunit of type II PKA R-subunit domain containing 1 [Source:HGNC Symbol;Acc:HGNC:26686]	0.062205	Obesity&Lipid Metabolism Type I
PCDHB16	protocadherin beta 16 [Source:HGNC Symbol;Acc:HGNC:14546]	0.062158	Obesity&Lipid Metabolism Type I
H2AC4	H2A clustered histone 4 [Source:HGNC Symbol;Acc:HGNC:4734]	0.0620479	Obesity&Lipid Metabolism Type I
MSX2	msh homeobox 2 [Source:HGNC Symbol;Acc:HGNC:7392]	0.0620461	Obesity&Lipid Metabolism Type I
FAM166C	family with sequence similarity 166 member C [Source:HGNC Symbol;Acc:HGNC:27938]	0.0620275	Obesity&Lipid Metabolism Type I
ANXA8L1	annexin A8 like 1 [Source:HGNC Symbol;Acc:HGNC:23334]	0.0619977	Obesity&Lipid Metabolism Type I
TSSC2	tumor suppressing subtransferable candidate 2 (pseudogene) [Source:HGNC Symbol;Acc:HGNC:12384]	0.0619965	Obesity&Lipid Metabolism Type I
DSP	desmoplakin [Source:HGNC Symbol;Acc:HGNC:3052]	0.0619495	Obesity&Lipid Metabolism Type I
KLHL41	kelch like family member 41 [Source:HGNC Symbol;Acc:HGNC:16905]	0.0618832	Obesity&Lipid Metabolism Type I
TMSB15B	thymosin beta 15B [Source:HGNC Symbol;Acc:HGNC:28612]	0.0618625	Obesity&Lipid Metabolism Type I
LRRC59	leucine rich repeat containing 59 [Source:HGNC Symbol;Acc:HGNC:28817]	0.0618425	Obesity&Lipid Metabolism Type I
CFAP53	cilia and flagella associated protein 53 [Source:HGNC Symbol;Acc:HGNC:26530]	0.0617813	Obesity&Lipid Metabolism Type I
CYS1	cystin 1 [Source:HGNC Symbol;Acc:HGNC:18525]	0.0617747	Obesity&Lipid Metabolism Type I
SLC6A11	solute carrier family 6 member 11 [Source:HGNC Symbol;Acc:HGNC:11044]	0.0617209	Obesity&Lipid Metabolism Type I
CCDC148	coiled-coil domain containing 148 [Source:HGNC Symbol;Acc:HGNC:25191]	0.0617133	Obesity&Lipid Metabolism Type I
FLRT3	fibronectin leucine rich transmembrane protein 3 [Source:HGNC Symbol;Acc:HGNC:3762]	0.0617076	Obesity&Lipid Metabolism Type I
SLC22A12	solute carrier family 22 member 12 [Source:HGNC Symbol;Acc:HGNC:17989]	0.0617001	Obesity&Lipid Metabolism Type I
AGAP2-AS1	AGAP2 antisense RNA 1 [Source:HGNC Symbol;Acc:HGNC:48633]	0.0616939	Obesity&Lipid Metabolism Type I
CCDC22	coiled-coil domain containing 22 [Source:HGNC Symbol;Acc:HGNC:28909]	0.0616578	Obesity&Lipid Metabolism Type I
ABLIM2	actin binding LIM protein family member 2 [Source:HGNC Symbol;Acc:HGNC:19195]	0.0616339	Obesity&Lipid Metabolism Type I
OPTC	opticin [Source:HGNC Symbol;Acc:HGNC:8158]	0.0616296	Obesity&Lipid Metabolism Type I
CCDC28B	coiled-coil domain containing 28B [Source:HGNC Symbol;Acc:HGNC:28163]	0.0616247	Obesity&Lipid Metabolism Type I
PLEKHA2	pleckstrin homology domain containing A2 [Source:HGNC Symbol;Acc:HGNC:14336]	0.0615966	Obesity&Lipid Metabolism Type I
TFAP2B	transcription factor AP-2 beta [Source:HGNC Symbol;Acc:HGNC:11743]	0.0615533	Obesity&Lipid Metabolism Type I
HOATZ	HOATZ cilia and flagella associated protein [Source:HGNC Symbol;Acc:HGNC:25061]	0.0615431	Obesity&Lipid Metabolism Type I
ADAMTS18	ADAM metallopeptidase with thrombospondin type 1 motif 18 [Source:HGNC Symbol;Acc:HGNC:17110]	0.0615125	Obesity&Lipid Metabolism Type I
CLUL1	clusterin like 1 [Source:HGNC Symbol;Acc:HGNC:2096]	0.0614852	Obesity&Lipid Metabolism Type I
RHBG	Rh family B glycoprotein [Source:HGNC Symbol;Acc:HGNC:14572]	0.0614778	Obesity&Lipid Metabolism Type I
NLGN4X	neuroligin 4 X-linked [Source:HGNC Symbol;Acc:HGNC:14287]	0.061468	Obesity&Lipid Metabolism Type I
KCNG1	potassium voltage-gated channel modifier subfamily G member 1 [Source:HGNC Symbol;Acc:HGNC:6248]	0.0613608	Obesity&Lipid Metabolism Type I
ACTR3B	actin related protein 3B [Source:HGNC Symbol;Acc:HGNC:17256]	0.0613531	Obesity&Lipid Metabolism Type I
KCNJ12	potassium inwardly rectifying channel subfamily J member 12 [Source:HGNC Symbol;Acc:HGNC:6258]	0.061353	Obesity&Lipid Metabolism Type I
KRT38	keratin 38 [Source:HGNC Symbol;Acc:HGNC:6456]	0.0613205	Obesity&Lipid Metabolism Type I
SNRPN	small nuclear ribonucleoprotein polypeptide N [Source:HGNC Symbol;Acc:HGNC:11164]	0.0613203	Obesity&Lipid Metabolism Type I
ARL14EP	ADP ribosylation factor like GTPase 14 effector protein [Source:HGNC Symbol;Acc:HGNC:26798]	0.0613186	Obesity&Lipid Metabolism Type I
HTR1D	5-hydroxytryptamine receptor 1D [Source:HGNC Symbol;Acc:HGNC:5289]	0.0612966	Obesity&Lipid Metabolism Type I
GET3	guided entry of tail-anchored proteins factor 3, ATPase [Source:HGNC Symbol;Acc:HGNC:752]	0.0612506	Obesity&Lipid Metabolism Type I
PLCE1	phospholipase C epsilon 1 [Source:HGNC Symbol;Acc:HGNC:17175]	0.0612016	Obesity&Lipid Metabolism Type I
ZNF503	zinc finger protein 503 [Source:HGNC Symbol;Acc:HGNC:23589]	0.0611661	Obesity&Lipid Metabolism Type I
APOBEC3H	apolipoprotein B mRNA editing enzyme catalytic subunit 3H [Source:HGNC Symbol;Acc:HGNC:24100]	0.0611492	Obesity&Lipid Metabolism Type I
SAXO2	stabilizer of axonemal microtubules 2 [Source:HGNC Symbol;Acc:HGNC:33727]	0.0611378	Obesity&Lipid Metabolism Type I
GATA6	GATA binding protein 6 [Source:HGNC Symbol;Acc:HGNC:4174]	0.0611097	Obesity&Lipid Metabolism Type I
CCDC138	coiled-coil domain containing 138 [Source:HGNC Symbol;Acc:HGNC:26531]	0.0611047	Obesity&Lipid Metabolism Type I
RCN3	reticulocalbin 3 [Source:HGNC Symbol;Acc:HGNC:21145]	0.061096	Obesity&Lipid Metabolism Type I
FAM13C	family with sequence similarity 13 member C [Source:HGNC Symbol;Acc:HGNC:19371]	0.061018	Obesity&Lipid Metabolism Type I
SKIDA1	SKI/DACH domain containing 1 [Source:HGNC Symbol;Acc:HGNC:32697]	0.0609833	Obesity&Lipid Metabolism Type I
TCAP	titin-cap [Source:HGNC Symbol;Acc:HGNC:11610]	0.0609435	Obesity&Lipid Metabolism Type I
ANO1	anoctamin 1 [Source:HGNC Symbol;Acc:HGNC:21625]	0.0608127	Obesity&Lipid Metabolism Type I
EPHB4	EPH receptor B4 [Source:HGNC Symbol;Acc:HGNC:3395]	0.0607898	Obesity&Lipid Metabolism Type I
LINC00882	long intergenic non-protein coding RNA 882 [Source:HGNC Symbol;Acc:HGNC:48568]	0.0607808	Obesity&Lipid Metabolism Type I
SFRP5	secreted frizzled related protein 5 [Source:HGNC Symbol;Acc:HGNC:10779]	0.0607583	Obesity&Lipid Metabolism Type I
GPR26	G protein-coupled receptor 26 [Source:HGNC Symbol;Acc:HGNC:4481]	0.0607285	Obesity&Lipid Metabolism Type I
LINC01553	long intergenic non-protein coding RNA 1553 [Source:HGNC Symbol;Acc:HGNC:23524]	0.0607227	Obesity&Lipid Metabolism Type I
PRR20A	proline rich 20A [Source:HGNC Symbol;Acc:HGNC:24754]	0.0606786	Obesity&Lipid Metabolism Type I
H2BC15	H2B clustered histone 15 [Source:HGNC Symbol;Acc:HGNC:4749]	0.0606018	Obesity&Lipid Metabolism Type I
SNRPC	small nuclear ribonucleoprotein polypeptide C [Source:HGNC Symbol;Acc:HGNC:11157]	0.0605784	Obesity&Lipid Metabolism Type I
EIF4E2	eukaryotic translation initiation factor 4E family member 2 [Source:HGNC Symbol;Acc:HGNC:3293]	0.0605276	Obesity&Lipid Metabolism Type I
SHLD1	shieldin complex subunit 1 [Source:HGNC Symbol;Acc:HGNC:26318]	0.0605248	Obesity&Lipid Metabolism Type I
PJA1	praja ring finger ubiquitin ligase 1 [Source:HGNC Symbol;Acc:HGNC:16648]	0.0605198	Obesity&Lipid Metabolism Type I
FZD2	frizzled class receptor 2 [Source:HGNC Symbol;Acc:HGNC:4040]	0.0605168	Obesity&Lipid Metabolism Type I
HSF5	heat shock transcription factor 5 [Source:HGNC Symbol;Acc:HGNC:26862]	0.0605142	Obesity&Lipid Metabolism Type I
HSD17B12	hydroxysteroid 17-beta dehydrogenase 12 [Source:HGNC Symbol;Acc:HGNC:18646]	0.060509	Obesity&Lipid Metabolism Type I
CPSF4	cleavage and polyadenylation specific factor 4 [Source:HGNC Symbol;Acc:HGNC:2327]	0.0605088	Obesity&Lipid Metabolism Type I
CDH20	cadherin 20 [Source:HGNC Symbol;Acc:HGNC:1760]	0.0604153	Obesity&Lipid Metabolism Type I
ITLN1	intelectin 1 [Source:HGNC Symbol;Acc:HGNC:18259]	0.0603758	Obesity&Lipid Metabolism Type I
DCHS1	dachsous cadherin-related 1 [Source:HGNC Symbol;Acc:HGNC:13681]	0.0603566	Obesity&Lipid Metabolism Type I
NEXMIF	neurite extension and migration factor [Source:HGNC Symbol;Acc:HGNC:29433]	0.0603322	Obesity&Lipid Metabolism Type I
C11orf58	chromosome 11 open reading frame 58 [Source:HGNC Symbol;Acc:HGNC:16990]	0.06033	Obesity&Lipid Metabolism Type I
NOL7	nucleolar protein 7 [Source:HGNC Symbol;Acc:HGNC:21040]	0.060323	Obesity&Lipid Metabolism Type I
GNA14	G protein subunit alpha 14 [Source:HGNC Symbol;Acc:HGNC:4382]	0.060319	Obesity&Lipid Metabolism Type I
DRD4	dopamine receptor D4 [Source:HGNC Symbol;Acc:HGNC:3025]	0.0603179	Obesity&Lipid Metabolism Type I
UQCRQ	ubiquinol-cytochrome c reductase complex III subunit VII [Source:HGNC Symbol;Acc:HGNC:29594]	0.0603172	Obesity&Lipid Metabolism Type I
PCDHA11	protocadherin alpha 11 [Source:HGNC Symbol;Acc:HGNC:8665]	0.0602701	Obesity&Lipid Metabolism Type I
LY6G5C	lymphocyte antigen 6 family member G5C [Source:HGNC Symbol;Acc:HGNC:13932]	0.0602373	Obesity&Lipid Metabolism Type I
LOXL4	lysyl oxidase like 4 [Source:HGNC Symbol;Acc:HGNC:17171]	0.0601316	Obesity&Lipid Metabolism Type I
COX7A2L	cytochrome c oxidase subunit 7A2 like [Source:HGNC Symbol;Acc:HGNC:2289]	0.0601232	Obesity&Lipid Metabolism Type I
ARSI	arylsulfatase family member I [Source:HGNC Symbol;Acc:HGNC:32521]	0.0600973	Obesity&Lipid Metabolism Type I
XKR7	XK related 7 [Source:HGNC Symbol;Acc:HGNC:23062]	0.0600823	Obesity&Lipid Metabolism Type I
LTB	lymphotoxin beta [Source:HGNC Symbol;Acc:HGNC:6711]	0.0600529	Obesity&Lipid Metabolism Type I
NOTCH3	notch receptor 3 [Source:HGNC Symbol;Acc:HGNC:7883]	0.0600151	Obesity&Lipid Metabolism Type I
LOXHD1	lipoxygenase homology PLAT domains 1 [Source:HGNC Symbol;Acc:HGNC:26521]	0.0599941	Obesity&Lipid Metabolism Type I
KCP	kielin cysteine rich BMP regulator [Source:HGNC Symbol;Acc:HGNC:17585]	0.0599704	Obesity&Lipid Metabolism Type I
TMEM132A	transmembrane protein 132A [Source:HGNC Symbol;Acc:HGNC:31092]	0.0599592	Obesity&Lipid Metabolism Type I
RHOD	ras homolog family member D [Source:HGNC Symbol;Acc:HGNC:670]	0.059947	Obesity&Lipid Metabolism Type I
MDM1	Mdm1 nuclear protein [Source:HGNC Symbol;Acc:HGNC:29917]	0.0599449	Obesity&Lipid Metabolism Type I
C7orf57	chromosome 7 open reading frame 57 [Source:HGNC Symbol;Acc:HGNC:22247]	0.059909	Obesity&Lipid Metabolism Type I
ROBO2	roundabout guidance receptor 2 [Source:HGNC Symbol;Acc:HGNC:10250]	0.0598768	Obesity&Lipid Metabolism Type I
ATP13A5	ATPase 13A5 [Source:HGNC Symbol;Acc:HGNC:31789]	0.0598192	Obesity&Lipid Metabolism Type I
APOBEC3B	apolipoprotein B mRNA editing enzyme catalytic subunit 3B [Source:HGNC Symbol;Acc:HGNC:17352]	0.059806	Obesity&Lipid Metabolism Type I
YIPF2	Yip1 domain family member 2 [Source:HGNC Symbol;Acc:HGNC:28476]	0.0597741	Obesity&Lipid Metabolism Type I
UNC80	unc-80 homolog, NALCN channel complex subunit [Source:HGNC Symbol;Acc:HGNC:26582]	0.0597498	Obesity&Lipid Metabolism Type I
SAAL1	serum amyloid A like 1 [Source:HGNC Symbol;Acc:HGNC:25158]	0.0597272	Obesity&Lipid Metabolism Type I
EIPR1	EARP complex and GARP complex interacting protein 1 [Source:HGNC Symbol;Acc:HGNC:12383]	0.0597254	Obesity&Lipid Metabolism Type I
ALDH3B2	aldehyde dehydrogenase 3 family member B2 [Source:HGNC Symbol;Acc:HGNC:411]	0.0597117	Obesity&Lipid Metabolism Type I
CBY2	chibby family member 2 [Source:HGNC Symbol;Acc:HGNC:30720]	0.0596687	Obesity&Lipid Metabolism Type I
PGLYRP4	peptidoglycan recognition protein 4 [Source:HGNC Symbol;Acc:HGNC:30015]	0.059647	Obesity&Lipid Metabolism Type I
SORCS2	sortilin related VPS10 domain containing receptor 2 [Source:HGNC Symbol;Acc:HGNC:16698]	0.0596272	Obesity&Lipid Metabolism Type I
DNAH7	dynein axonemal heavy chain 7 [Source:HGNC Symbol;Acc:HGNC:18661]	0.0595792	Obesity&Lipid Metabolism Type I
ACTBL2	actin beta like 2 [Source:HGNC Symbol;Acc:HGNC:17780]	0.0595696	Obesity&Lipid Metabolism Type I
PRSS3P2	PRSS3 pseudogene 2 [Source:HGNC Symbol;Acc:HGNC:43788]	0.0595644	Obesity&Lipid Metabolism Type I
SRD5A3	steroid 5 alpha-reductase 3 [Source:HGNC Symbol;Acc:HGNC:25812]	0.0595442	Obesity&Lipid Metabolism Type I
CCZ1B	CCZ1 homolog B, vacuolar protein trafficking and biogenesis associated [Source:HGNC Symbol;Acc:HGNC:21717]	0.0595316	Obesity&Lipid Metabolism Type I
KCNH2	potassium voltage-gated channel subfamily H member 2 [Source:HGNC Symbol;Acc:HGNC:6251]	0.0594946	Obesity&Lipid Metabolism Type I
GLT8D2	glycosyltransferase 8 domain containing 2 [Source:HGNC Symbol;Acc:HGNC:24890]	0.0594859	Obesity&Lipid Metabolism Type I
SCEL	sciellin [Source:HGNC Symbol;Acc:HGNC:10573]	0.0594629	Obesity&Lipid Metabolism Type I
TARM1	T cell-interacting, activating receptor on myeloid cells 1 [Source:HGNC Symbol;Acc:HGNC:37250]	0.0594285	Obesity&Lipid Metabolism Type I
RPF2	ribosome production factor 2 homolog [Source:HGNC Symbol;Acc:HGNC:20870]	0.0593884	Obesity&Lipid Metabolism Type I
PLAC9	placenta associated 9 [Source:HGNC Symbol;Acc:HGNC:19255]	0.0593276	Obesity&Lipid Metabolism Type I
C17orf99	chromosome 17 open reading frame 99 [Source:HGNC Symbol;Acc:HGNC:34490]	0.0593183	Obesity&Lipid Metabolism Type I
MRPL57	mitochondrial ribosomal protein L57 [Source:HGNC Symbol;Acc:HGNC:14514]	0.0593157	Obesity&Lipid Metabolism Type I
SCN7A	sodium voltage-gated channel alpha subunit 7 [Source:HGNC Symbol;Acc:HGNC:10594]	0.0593108	Obesity&Lipid Metabolism Type I
TP53TG5	TP53 target 5 [Source:HGNC Symbol;Acc:HGNC:15856]	0.0592716	Obesity&Lipid Metabolism Type I
GDF7	growth differentiation factor 7 [Source:HGNC Symbol;Acc:HGNC:4222]	0.059249	Obesity&Lipid Metabolism Type I
OCM2	oncomodulin 2 [Source:HGNC Symbol;Acc:HGNC:34396]	0.0592215	Obesity&Lipid Metabolism Type I
FAM3B	FAM3 metabolism regulating signaling molecule B [Source:HGNC Symbol;Acc:HGNC:1253]	0.0592021	Obesity&Lipid Metabolism Type I
ABCC11	ATP binding cassette subfamily C member 11 [Source:HGNC Symbol;Acc:HGNC:14639]	0.0591722	Obesity&Lipid Metabolism Type I
RRM2	ribonucleotide reductase regulatory subunit M2 [Source:HGNC Symbol;Acc:HGNC:10452]	0.0591027	Obesity&Lipid Metabolism Type I
DCD	dermcidin [Source:HGNC Symbol;Acc:HGNC:14669]	0.0590992	Obesity&Lipid Metabolism Type I
STMN2	stathmin 2 [Source:HGNC Symbol;Acc:HGNC:10577]	0.0590914	Obesity&Lipid Metabolism Type I
ZRSR2	zinc finger CCCH-type, RNA binding motif and serine/arginine rich 2 [Source:HGNC Symbol;Acc:HGNC:23019]	0.0590254	Obesity&Lipid Metabolism Type I
TAF13	TATA-box binding protein associated factor 13 [Source:HGNC Symbol;Acc:HGNC:11546]	0.0589059	Obesity&Lipid Metabolism Type I
NR0B2	nuclear receptor subfamily 0 group B member 2 [Source:HGNC Symbol;Acc:HGNC:7961]	0.0588968	Obesity&Lipid Metabolism Type I
SMIM10	small integral membrane protein 10 [Source:HGNC Symbol;Acc:HGNC:41913]	0.0588474	Obesity&Lipid Metabolism Type I
SERPINA9	serpin family A member 9 [Source:HGNC Symbol;Acc:HGNC:15995]	0.0588197	Obesity&Lipid Metabolism Type I
SYT13	synaptotagmin 13 [Source:HGNC Symbol;Acc:HGNC:14962]	0.0587571	Obesity&Lipid Metabolism Type I
DSG4	desmoglein 4 [Source:HGNC Symbol;Acc:HGNC:21307]	0.0587554	Obesity&Lipid Metabolism Type I
GCNA	germ cell nuclear acidic peptidase [Source:HGNC Symbol;Acc:HGNC:15805]	0.05871	Obesity&Lipid Metabolism Type I
GGT3P	gamma-glutamyltransferase 3 pseudogene [Source:HGNC Symbol;Acc:HGNC:4252]	0.0586088	Obesity&Lipid Metabolism Type I
PHYHIP	phytanoyl-CoA 2-hydroxylase interacting protein [Source:HGNC Symbol;Acc:HGNC:16865]	0.0586012	Obesity&Lipid Metabolism Type I
PPP1R14C	protein phosphatase 1 regulatory inhibitor subunit 14C [Source:HGNC Symbol;Acc:HGNC:14952]	0.0585854	Obesity&Lipid Metabolism Type I
FAM81A	family with sequence similarity 81 member A [Source:HGNC Symbol;Acc:HGNC:28379]	0.0585779	Obesity&Lipid Metabolism Type I
BCL3	BCL3 transcription coactivator [Source:HGNC Symbol;Acc:HGNC:998]	0.0585753	Obesity&Lipid Metabolism Type I
SYS1-DBNDD2	SYS1-DBNDD2 readthrough (NMD candidate) [Source:HGNC Symbol;Acc:HGNC:33535]	0.0585696	Obesity&Lipid Metabolism Type I
ADGRG3	adhesion G protein-coupled receptor G3 [Source:HGNC Symbol;Acc:HGNC:13728]	0.0584932	Obesity&Lipid Metabolism Type I
PRELID1	PRELI domain containing 1 [Source:HGNC Symbol;Acc:HGNC:30255]	0.0584907	Obesity&Lipid Metabolism Type I
NRBP1	nuclear receptor binding protein 1 [Source:HGNC Symbol;Acc:HGNC:7993]	0.0584405	Obesity&Lipid Metabolism Type I
AAMDC	adipogenesis associated Mth938 domain containing [Source:HGNC Symbol;Acc:HGNC:30205]	0.0584336	Obesity&Lipid Metabolism Type I
PMCH	pro-melanin concentrating hormone [Source:HGNC Symbol;Acc:HGNC:9109]	0.0583813	Obesity&Lipid Metabolism Type I
C2orf15	chromosome 2 open reading frame 15 [Source:HGNC Symbol;Acc:HGNC:28436]	0.0583509	Obesity&Lipid Metabolism Type I
RAMP1	receptor activity modifying protein 1 [Source:HGNC Symbol;Acc:HGNC:9843]	0.0583212	Obesity&Lipid Metabolism Type I
NAP1L3	nucleosome assembly protein 1 like 3 [Source:HGNC Symbol;Acc:HGNC:7639]	0.0583162	Obesity&Lipid Metabolism Type I
H2AC11	H2A clustered histone 11 [Source:HGNC Symbol;Acc:HGNC:4737]	0.0583074	Obesity&Lipid Metabolism Type I
CMA1	chymase 1 [Source:HGNC Symbol;Acc:HGNC:2097]	0.0583017	Obesity&Lipid Metabolism Type I
COX8A	cytochrome c oxidase subunit 8A [Source:HGNC Symbol;Acc:HGNC:2294]	0.0582927	Obesity&Lipid Metabolism Type I
RANBP1	RAN binding protein 1 [Source:HGNC Symbol;Acc:HGNC:9847]	0.0582325	Obesity&Lipid Metabolism Type I
DNALI1	dynein axonemal light intermediate chain 1 [Source:HGNC Symbol;Acc:HGNC:14353]	0.058166	Obesity&Lipid Metabolism Type I
TTR	transthyretin [Source:HGNC Symbol;Acc:HGNC:12405]	0.0581531	Obesity&Lipid Metabolism Type I
ACTN2	actinin alpha 2 [Source:HGNC Symbol;Acc:HGNC:164]	0.0581203	Obesity&Lipid Metabolism Type I
RAVER1	ribonucleoprotein, PTB binding 1 [Source:HGNC Symbol;Acc:HGNC:30296]	0.0581108	Obesity&Lipid Metabolism Type I
FAM89B	family with sequence similarity 89 member B [Source:HGNC Symbol;Acc:HGNC:16708]	0.0580823	Obesity&Lipid Metabolism Type I
PDCD4-AS1	PDCD4 antisense RNA 1 [Source:HGNC Symbol;Acc:HGNC:27425]	0.0580782	Obesity&Lipid Metabolism Type I
SYCN	syncollin [Source:HGNC Symbol;Acc:HGNC:18442]	0.0580104	Obesity&Lipid Metabolism Type I
SNRPG	small nuclear ribonucleoprotein polypeptide G [Source:HGNC Symbol;Acc:HGNC:11163]	0.0580101	Obesity&Lipid Metabolism Type I
MEMO1	mediator of cell motility 1 [Source:HGNC Symbol;Acc:HGNC:14014]	0.0580027	Obesity&Lipid Metabolism Type I
FSHR	follicle stimulating hormone receptor [Source:HGNC Symbol;Acc:HGNC:3969]	0.0579911	Obesity&Lipid Metabolism Type I
NME9	NME/NM23 family member 9 [Source:HGNC Symbol;Acc:HGNC:21343]	0.0579897	Obesity&Lipid Metabolism Type I
CENPV	centromere protein V [Source:HGNC Symbol;Acc:HGNC:29920]	0.0579536	Obesity&Lipid Metabolism Type I
DEPDC1B	DEP domain containing 1B [Source:HGNC Symbol;Acc:HGNC:24902]	0.0579362	Obesity&Lipid Metabolism Type I
GABRR2	gamma-aminobutyric acid type A receptor subunit rho2 [Source:HGNC Symbol;Acc:HGNC:4091]	0.0579331	Obesity&Lipid Metabolism Type I
BRSK2	BR serine/threonine kinase 2 [Source:HGNC Symbol;Acc:HGNC:11405]	0.0579297	Obesity&Lipid Metabolism Type I
NDN	necdin, MAGE family member [Source:HGNC Symbol;Acc:HGNC:7675]	0.0579293	Obesity&Lipid Metabolism Type I
CCDC77	coiled-coil domain containing 77 [Source:HGNC Symbol;Acc:HGNC:28203]	0.0579247	Obesity&Lipid Metabolism Type I
RIOK1	RIO kinase 1 [Source:HGNC Symbol;Acc:HGNC:18656]	0.0579242	Obesity&Lipid Metabolism Type I
ACTG1P25	actin gamma 1 pseudogene 25 [Source:HGNC Symbol;Acc:HGNC:54872]	0.0579131	Obesity&Lipid Metabolism Type I
LGI1	leucine rich glioma inactivated 1 [Source:HGNC Symbol;Acc:HGNC:6572]	0.0579102	Obesity&Lipid Metabolism Type I
LRRC36	leucine rich repeat containing 36 [Source:HGNC Symbol;Acc:HGNC:25615]	0.0578822	Obesity&Lipid Metabolism Type I
SPINK6	serine peptidase inhibitor Kazal type 6 [Source:HGNC Symbol;Acc:HGNC:29486]	0.0578334	Obesity&Lipid Metabolism Type I
[truncated: 15,443 more rows]

## Sheet: Upregulated genes in clusters
Rank	Upregulated In	Feature	Description	Feature P	Feature P High	FDR(BH)	Q Value
87	Equal	26815	SNORD36A	0.00019996	0.000299498	0.0109769	0.00828571
118	Equal	100036564	HBII-52-27	0.00019996	0.000299498	0.0109769	0.00828571
88	Equal	26814	SNORD36B	0.00019996	0.000299498	0.0109769	0.00828571
117	Equal	100036563	HBII-52-24	0.00019996	0.000299498	0.0109769	0.00828571
262	Equal	159163	RBMY1F	0.00019996	0.000299498	0.0109769	0.00828571
259	Equal	378950	RBMY1E	0.00019996	0.000299498	0.0109769	0.00828571
90	Equal	26813	SNORD36C	0.00019996	0.000299498	0.0109769	0.00828571
255	Equal	378948	RBMY1B	0.00019996	0.000299498	0.0109769	0.00828571
320	Equal	26770	SNORD79	0.00019996	0.000299498	0.0109769	0.00828571
91	Equal	26812	SNORD37	0.00019996	0.000299498	0.0109769	0.00828571
317	Equal	9086	EIF1AY	0.00019996	0.000299498	0.0109769	0.00828571
92	Equal	94162	SNORD38A	0.00019996	0.000299498	0.0109769	0.00828571
206	Equal	1444	CSHL1	0.00019996	0.000299498	0.0109769	0.00828571
323	Equal	692198	SNORD78	0.00019996	0.000299498	0.0109769	0.00828571
46	Equal	730811	LOC730811	0.00019996	0.000299498	0.0109769	0.00828571
332	Equal	692197	SNORD77	0.00019996	0.000299498	0.0109769	0.00828571
66	Equal	401666	OR51A4	0.00019996	0.000299498	0.0109769	0.00828571
93	Equal	94163	SNORD38B	0.00019996	0.000299498	0.0109769	0.00828571
95	Equal	26810	SNORD41	0.00019996	0.000299498	0.0109769	0.00828571
336	Equal	692196	SNORD76	0.00019996	0.000299498	0.0109769	0.00828571
94	Equal	26809	SNORD42A	0.00019996	0.000299498	0.0109769	0.00828571
56	Equal	81300	OR4P4	0.00019996	0.000299498	0.0109769	0.00828571
89	Equal	26808	SNORD42B	0.00019996	0.000299498	0.0109769	0.00828571
84	Equal	26807	SNORD43	0.00019996	0.000299498	0.0109769	0.00828571
86	Equal	729121	LOC729121	0.00019996	0.000299498	0.0109769	0.00828571
338	Equal	692195	SNORD75	0.00019996	0.000299498	0.0109769	0.00828571
253	Equal	286557	RBMY1A3P	0.00019996	0.000299498	0.0109769	0.00828571
82	Equal	26806	SNORD44	0.00019996	0.000299498	0.0109769	0.00828571
79	Equal	26805	SNORD45A	0.00019996	0.000299498	0.0109769	0.00828571
78	Equal	26804	SNORD45B	0.00019996	0.000299498	0.0109769	0.00828571
341	Equal	619498	SNORD74	0.00019996	0.000299498	0.0109769	0.00828571
76	Equal	692085	SNORD45C	0.00019996	0.000299498	0.0109769	0.00828571
344	Equal	8944	SNORD73A	0.00019996	0.000299498	0.0109769	0.00828571
73	Equal	94161	SNORD46	0.00019996	0.000299498	0.0109769	0.00828571
72	Equal	26802	SNORD47	0.00019996	0.000299498	0.0109769	0.00828571
67	Equal	26801	SNORD48	0.00019996	0.000299498	0.0109769	0.00828571
31	Equal	79317	OR4K5	0.00019996	0.000299498	0.0109769	0.00828571
346	Equal	619564	SNORD72	0.00019996	0.000299498	0.0109769	0.00828571
65	Equal	26800	SNORD49A	0.00019996	0.000299498	0.0109769	0.00828571
347	Equal	692111	SNORD71	0.00019996	0.000299498	0.0109769	0.00828571
247	Equal	5940	RBMY1A1	0.00019996	0.000299498	0.0109769	0.00828571
64	Equal	692087	SNORD49B	0.00019996	0.000299498	0.0109769	0.00828571
62	Equal	26773	SNORD4A	0.00019996	0.000299498	0.0109769	0.00828571
352	Equal	692110	SNORD70	0.00019996	0.000299498	0.0109769	0.00828571
59	Equal	26772	SNORD4B	0.00019996	0.000299498	0.0109769	0.00828571
58	Equal	26799	SNORD50A	0.00019996	0.000299498	0.0109769	0.00828571
57	Equal	692088	SNORD50B	0.00019996	0.000299498	0.0109769	0.00828571
331	Equal	390649	OR4F15	0.00019996	0.000299498	0.0109769	0.00828571
355	Equal	692075	SNORD6	0.00019996	0.000299498	0.0109769	0.00828571
47	Equal	26798	SNORD51	0.00019996	0.000299498	0.0109769	0.00828571
42	Equal	26797	SNORD52	0.00019996	0.000299498	0.0109769	0.00828571
40	Equal	26796	SNORD53	0.00019996	0.000299498	0.0109769	0.00828571
38	Equal	26795	SNORD54	0.00019996	0.000299498	0.0109769	0.00828571
37	Equal	26811	SNORD55	0.00019996	0.000299498	0.0109769	0.00828571
195	Equal	81469	OR2G3	0.00019996	0.000299498	0.0109769	0.00828571
356	Equal	692109	SNORD69	0.00019996	0.000299498	0.0109769	0.00828571
34	Equal	319139	SNORD56B	0.00019996	0.000299498	0.0109769	0.00828571
33	Equal	26793	SNORD56	0.00019996	0.000299498	0.0109769	0.00828571
29	Equal	26792	SNORD57	0.00019996	0.000299498	0.0109769	0.00828571
26	Equal	26791	SNORD58A	0.00019996	0.000299498	0.0109769	0.00828571
23	Equal	100124516	SNORD58C	0.00019996	0.000299498	0.0109769	0.00828571
272	Equal	283092	OR4C13	0.00019996	0.000299498	0.0109769	0.00828571
360	Equal	606500	SNORD68	0.00019996	0.000299498	0.0109769	0.00828571
22	Equal	26789	SNORD59A	0.00019996	0.000299498	0.0109769	0.00828571
17	Equal	692090	SNORD59B	0.00019996	0.000299498	0.0109769	0.00828571
264	Equal	81318	OR4A5	0.00019996	0.000299498	0.0109769	0.00828571
361	Equal	692107	SNORD66	0.00019996	0.000299498	0.0109769	0.00828571
3	Equal	692106	SNORD65	0.00019996	0.000299498	0.0109769	0.00828571
16	Equal	692072	SNORD5	0.00019996	0.000299498	0.0109769	0.00828571
15	Equal	26788	SNORD60	0.00019996	0.000299498	0.0109769	0.00828571
9	Equal	26785	SNORD63	0.00019996	0.000299498	0.0109769	0.00828571
14	Equal	26787	SNORD61	0.00019996	0.000299498	0.0109769	0.00828571
210	Equal	343563	OR2T29	0.00019996	0.000299498	0.0109769	0.00828571
13	Equal	26786	SNORD62A	0.00019996	0.000299498	0.0109769	0.00828571
209	Equal	403239	OR2T27	0.00019996	0.000299498	0.0109769	0.00828571
99	Equal	136542	xyz6	0.00019996	0.000299498	0.0109769	0.00828571
269	Equal	6975	TECTB	0.00019996	0.000299498	0.0109769	0.00828571
234	Equal	255313	CT47A11	0.00019996	0.000299498	0.0109769	0.00828571
103	Equal	317712	xyz10	0.00019996	0.000299498	0.0109769	0.00828571
295	Equal	645922	S100A7L2	0.00019996	0.000299498	0.0109769	0.00828571
246	Equal	644414	DEFB131	0.00019996	0.000299498	0.0109769	0.00828571
249	Equal	245940	DEFB130	0.00019996	0.000299498	0.0109769	0.00828571
252	Equal	245939	DEFB128	0.00019996	0.000299498	0.0109769	0.00828571
109	Equal	441362	xyz17	0.00019996	0.000299498	0.0109769	0.00828571
110	Equal	442388	xyz18	0.00019996	0.000299498	0.0109769	0.00828571
274	Equal	245930	DEFB116	0.00019996	0.000299498	0.0109769	0.00828571
285	Equal	245928	DEFB114	0.00019996	0.000299498	0.0109769	0.00828571
115	Equal	728045	xyz230	0.00019996	0.000299498	0.0109769	0.00828571
142	Equal	112401	BIRC8	0.00019996	0.000299498	0.0109769	0.00828571
286	Equal	245927	DEFB113	0.00019996	0.000299498	0.0109769	0.00828571
194	Equal	100124538	SNORA70C	0.00019996	0.000299498	0.0109769	0.00828571
289	Equal	245913	DEFB110	0.00019996	0.000299498	0.0109769	0.00828571
290	Equal	245911	DEFB108B	0.00019996	0.000299498	0.0109769	0.00828571
2	Equal	90665	TBL1Y	0.00019996	0.000299498	0.0109769	0.00828571
186	Equal	55410	NCRNA00185	0.00019996	0.000299498	0.0109769	0.00828571
302	Equal	340618	FAM41AY1	0.00019996	0.000299498	0.0109769	0.00828571
181	Equal	401629	NCRNA00230B	0.00019996	0.000299498	0.0109769	0.00828571
101	Equal	140032	RPS4Y2	0.00019996	0.000299498	0.0109769	0.00828571
198	Equal	58483	C9orf27	0.00019996	0.000299498	0.0109769	0.00828571
324	Equal	3444	IFNA7	0.00019996	0.000299498	0.0109769	0.00828571
6	Equal	3451	IFNA17	0.00019996	0.000299498	0.0109769	0.00828571
11	Equal	3449	IFNA16	0.00019996	0.000299498	0.0109769	0.00828571
154	Equal	26771	SNORD102	0.00019996	0.000299498	0.0109769	0.00828571
147	Equal	692227	SNORD104	0.00019996	0.000299498	0.0109769	0.00828571
146	Equal	100113382	SNORD105B	0.00019996	0.000299498	0.0109769	0.00828571
235	Equal	100170222	SNAR-I	0.00019996	0.000299498	0.0109769	0.00828571
214	Equal	51402	HSFX1	0.00019996	0.000299498	0.0109769	0.00828571
305	Equal	337960	KRTAP13-3	0.00019996	0.000299498	0.0109769	0.00828571
337	Equal	337969	KRTAP19-2	0.00019996	0.000299498	0.0109769	0.00828571
343	Equal	337971	KRTAP19-4	0.00019996	0.000299498	0.0109769	0.00828571
241	Equal	129521	NMS	0.00019996	0.000299498	0.0109769	0.00828571
353	Equal	337973	KRTAP19-6	0.00019996	0.000299498	0.0109769	0.00828571
111	Equal	9083	BPY2	0.00019996	0.000299498	0.0109769	0.00828571
138	Equal	692229	SNORD105	0.00019996	0.000299498	0.0109769	0.00828571
137	Equal	338429	SNORD109B	0.00019996	0.000299498	0.0109769	0.00828571
354	Equal	337974	KRTAP19-7	0.00019996	0.000299498	0.0109769	0.00828571
136	Equal	692213	SNORD110	0.00019996	0.000299498	0.0109769	0.00828571
10	Equal	337975	KRTAP20-1	0.00019996	0.000299498	0.0109769	0.00828571
128	Equal	100113402	SNORD111B	0.00019996	0.000299498	0.0109769	0.00828571
18	Equal	337985	KRTAP20-3	0.00019996	0.000299498	0.0109769	0.00828571
125	Equal	692214	SNORD111	0.00019996	0.000299498	0.0109769	0.00828571
236	Equal	100170221	SNAR-H	0.00019996	0.000299498	0.0109769	0.00828571
120	Equal	767561	SNORD113-1	0.00019996	0.000299498	0.0109769	0.00828571
116	Equal	767562	SNORD113-2	0.00019996	0.000299498	0.0109769	0.00828571
113	Equal	767564	SNORD113-4	0.00019996	0.000299498	0.0109769	0.00828571
25	Equal	337979	KRTAP22-1	0.00019996	0.000299498	0.0109769	0.00828571
28	Equal	337963	KRTAP23-1	0.00019996	0.000299498	0.0109769	0.00828571
30	Equal	100131902	KRTAP25-1	0.00019996	0.000299498	0.0109769	0.00828571
108	Equal	767565	SNORD113-5	0.00019996	0.000299498	0.0109769	0.00828571
32	Equal	643812	KRTAP27-1	0.00019996	0.000299498	0.0109769	0.00828571
98	Equal	767566	SNORD113-6	0.00019996	0.000299498	0.0109769	0.00828571
153	Equal	6736	SRY	0.00019996	0.000299498	0.0109769	0.00828571
169	Equal	285877	POM121L12	0.00019996	0.000299498	0.0109769	0.00828571
1	Equal	767567	SNORD113-7	0.00019996	0.000299498	0.0109769	0.00828571
211	Equal	6090	RNY5	0.00019996	0.000299498	0.0109769	0.00828571
212	Equal	6086	RNY4	0.00019996	0.000299498	0.0109769	0.00828571
213	Equal	26829	RNU5E	0.00019996	0.000299498	0.0109769	0.00828571
55	Equal	57135	DAZ4	0.00019996	0.000299498	0.0109769	0.00828571
60	Equal	57054	DAZ3	0.00019996	0.000299498	0.0109769	0.00828571
61	Equal	57055	DAZ2	0.00019996	0.000299498	0.0109769	0.00828571
96	Equal	767569	SNORD113-9	0.00019996	0.000299498	0.0109769	0.00828571
97	Equal	767588	SNORD114-10	0.00019996	0.000299498	0.0109769	0.00828571
100	Equal	767589	SNORD114-11	0.00019996	0.000299498	0.0109769	0.00828571
102	Equal	767590	SNORD114-12	0.00019996	0.000299498	0.0109769	0.00828571
104	Equal	767591	SNORD114-13	0.00019996	0.000299498	0.0109769	0.00828571
105	Equal	767592	SNORD114-14	0.00019996	0.000299498	0.0109769	0.00828571
106	Equal	767593	SNORD114-15	0.00019996	0.000299498	0.0109769	0.00828571
107	Equal	767594	SNORD114-16	0.00019996	0.000299498	0.0109769	0.00828571
240	Equal	100170220	SNAR-E	0.00019996	0.000299498	0.0109769	0.00828571
112	Equal	767595	SNORD114-17	0.00019996	0.000299498	0.0109769	0.00828571
160	Equal	9085	CDY1	0.00019996	0.000299498	0.0109769	0.00828571
114	Equal	767596	SNORD114-18	0.00019996	0.000299498	0.0109769	0.00828571
122	Equal	767597	SNORD114-19	0.00019996	0.000299498	0.0109769	0.00828571
161	Equal	253175	CDY1B	0.00019996	0.000299498	0.0109769	0.00828571
126	Equal	767577	SNORD114-1	0.00019996	0.000299498	0.0109769	0.00828571
127	Equal	767598	SNORD114-20	0.00019996	0.000299498	0.0109769	0.00828571
43	Equal	85289	KRTAP4-5	0.00019996	0.000299498	0.0109769	0.00828571
129	Equal	767599	SNORD114-21	0.00019996	0.000299498	0.0109769	0.00828571
45	Equal	337966	KRTAP6-1	0.00019996	0.000299498	0.0109769	0.00828571
12	Equal	221438	TREML2P1	0.00019996	0.000299498	0.0109769	0.00828571
283	Equal	653505	PPIAL4B	0.00019996	0.000299498	0.0109769	0.00828571
248	Equal	100170226	SNAR-C3	0.00019996	0.000299498	0.0109769	0.00828571
130	Equal	767600	SNORD114-22	0.00019996	0.000299498	0.0109769	0.00828571
131	Equal	767603	SNORD114-23	0.00019996	0.000299498	0.0109769	0.00828571
132	Equal	767604	SNORD114-24	0.00019996	0.000299498	0.0109769	0.00828571
133	Equal	767605	SNORD114-25	0.00019996	0.000299498	0.0109769	0.00828571
134	Equal	767606	SNORD114-26	0.00019996	0.000299498	0.0109769	0.00828571
254	Equal	100170218	SNAR-C2	0.00019996	0.000299498	0.0109769	0.00828571
135	Equal	767608	SNORD114-27	0.00019996	0.000299498	0.0109769	0.00828571
139	Equal	767609	SNORD114-28	0.00019996	0.000299498	0.0109769	0.00828571
140	Equal	767610	SNORD114-29	0.00019996	0.000299498	0.0109769	0.00828571
143	Equal	767578	SNORD114-2	0.00019996	0.000299498	0.0109769	0.00828571
144	Equal	767611	SNORD114-30	0.00019996	0.000299498	0.0109769	0.00828571
145	Equal	767612	SNORD114-31	0.00019996	0.000299498	0.0109769	0.00828571
149	Equal	767579	SNORD114-3	0.00019996	0.000299498	0.0109769	0.00828571
141	Equal	143501	C11orf40	0.00019996	0.000299498	0.0109769	0.00828571
260	Equal	100170217	SNAR-B2	0.00019996	0.000299498	0.0109769	0.00828571
266	Equal	266	AMELY	0.00019996	0.000299498	0.0109769	0.00828571
150	Equal	767580	SNORD114-4	0.00019996	0.000299498	0.0109769	0.00828571
123	Equal	408187	SPINK14	0.00019996	0.000299498	0.0109769	0.00828571
152	Equal	767581	SNORD114-5	0.00019996	0.000299498	0.0109769	0.00828571
155	Equal	767582	SNORD114-6	0.00019996	0.000299498	0.0109769	0.00828571
48	Equal	353143	LCE3B	0.00019996	0.000299498	0.0109769	0.00828571
265	Equal	100169956	SNAR-A4	0.00019996	0.000299498	0.0109769	0.00828571
158	Equal	767583	SNORD114-7	0.00019996	0.000299498	0.0109769	0.00828571
39	Equal	199834	LCE4A	0.00019996	0.000299498	0.0109769	0.00828571
167	Equal	767584	SNORD114-8	0.00019996	0.000299498	0.0109769	0.00828571
172	Equal	767585	SNORD114-9	0.00019996	0.000299498	0.0109769	0.00828571
184	Equal	100033447	SNORD115-10	0.00019996	0.000299498	0.0109769	0.00828571
41	Equal	401940	PRAMEF3	0.00019996	0.000299498	0.0109769	0.00828571
185	Equal	100033448	SNORD115-11	0.00019996	0.000299498	0.0109769	0.00828571
232	Equal	7258	TSPY1	0.00019996	0.000299498	0.0109769	0.00828571
231	Equal	64591	TSPY2	0.00019996	0.000299498	0.0109769	0.00828571
188	Equal	100033451	SNORD115-14	0.00019996	0.000299498	0.0109769	0.00828571
191	Equal	100033454	SNORD115-16	0.00019996	0.000299498	0.0109769	0.00828571
196	Equal	100033455	SNORD115-17	0.00019996	0.000299498	0.0109769	0.00828571
197	Equal	338433	SNORD115-1	0.00019996	0.000299498	0.0109769	0.00828571
199	Equal	100033460	SNORD115-20	0.00019996	0.000299498	0.0109769	0.00828571
230	Equal	728137	TSPY3	0.00019996	0.000299498	0.0109769	0.00828571
200	Equal	100033799	SNORD115-22	0.00019996	0.000299498	0.0109769	0.00828571
224	Equal	23617	TSSK2	0.00019996	0.000299498	0.0109769	0.00828571
201	Equal	100033801	SNORD115-25	0.00019996	0.000299498	0.0109769	0.00828571
202	Equal	100033437	SNORD115-2	0.00019996	0.000299498	0.0109769	0.00828571
284	Equal	100169959	SNAR-A13	0.00019996	0.000299498	0.0109769	0.00828571
203	Equal	100033804	SNORD115-30	0.00019996	0.000299498	0.0109769	0.00828571
204	Equal	100033805	SNORD115-31	0.00019996	0.000299498	0.0109769	0.00828571
208	Equal	100033806	SNORD115-32	0.00019996	0.000299498	0.0109769	0.00828571
215	Equal	100033807	SNORD115-33	0.00019996	0.000299498	0.0109769	0.00828571
216	Equal	100033809	SNORD115-35	0.00019996	0.000299498	0.0109769	0.00828571
217	Equal	100033811	SNORD115-37	0.00019996	0.000299498	0.0109769	0.00828571
193	Equal	246119	TTTY10	0.00019996	0.000299498	0.0109769	0.00828571
218	Equal	100033812	SNORD115-38	0.00019996	0.000299498	0.0109769	0.00828571
219	Equal	100033813	SNORD115-39	0.00019996	0.000299498	0.0109769	0.00828571
220	Equal	100033440	SNORD115-3	0.00019996	0.000299498	0.0109769	0.00828571
192	Equal	83866	TTTY11	0.00019996	0.000299498	0.0109769	0.00828571
221	Equal	100033814	SNORD115-40	0.00019996	0.000299498	0.0109769	0.00828571
190	Equal	83867	TTTY12	0.00019996	0.000299498	0.0109769	0.00828571
222	Equal	100033815	SNORD115-41	0.00019996	0.000299498	0.0109769	0.00828571
251	Equal	219417	OR8U1	0.00019996	0.000299498	0.0109769	0.00828571
223	Equal	100033818	SNORD115-44	0.00019996	0.000299498	0.0109769	0.00828571
225	Equal	100033822	SNORD115-48	0.00019996	0.000299498	0.0109769	0.00828571
226	Equal	100033441	SNORD115-4	0.00019996	0.000299498	0.0109769	0.00828571
228	Equal	100033442	SNORD115-5	0.00019996	0.000299498	0.0109769	0.00828571
229	Equal	100033443	SNORD115-6	0.00019996	0.000299498	0.0109769	0.00828571
189	Equal	83868	TTTY13	0.00019996	0.000299498	0.0109769	0.00828571
270	Equal	120586	OR8I2	0.00019996	0.000299498	0.0109769	0.00828571
187	Equal	83869	TTTY14	0.00019996	0.000299498	0.0109769	0.00828571
273	Equal	390152	OR8H3	0.00019996	0.000299498	0.0109769	0.00828571
233	Equal	100033444	SNORD115-7	0.00019996	0.000299498	0.0109769	0.00828571
180	Equal	219870	OR10G9	0.00019996	0.000299498	0.0109769	0.00828571
237	Equal	100033445	SNORD115-8	0.00019996	0.000299498	0.0109769	0.00828571
238	Equal	100033446	SNORD115-9	0.00019996	0.000299498	0.0109769	0.00828571
239	Equal	100033422	SNORD116-10	0.00019996	0.000299498	0.0109769	0.00828571
242	Equal	100033423	SNORD116-11	0.00019996	0.000299498	0.0109769	0.00828571
183	Equal	252948	TTTY16	0.00019996	0.000299498	0.0109769	0.00828571
243	Equal	100033424	SNORD116-12	0.00019996	0.000299498	0.0109769	0.00828571
244	Equal	100033425	SNORD116-13	0.00019996	0.000299498	0.0109769	0.00828571
182	Equal	252949	TTTY17A	0.00019996	0.000299498	0.0109769	0.00828571
250	Equal	100033426	SNORD116-14	0.00019996	0.000299498	0.0109769	0.00828571
178	Equal	474151	TTTY17B	0.00019996	0.000299498	0.0109769	0.00828571
177	Equal	252950	TTTY18	0.00019996	0.000299498	0.0109769	0.00828571
176	Equal	252952	TTTY19	0.00019996	0.000299498	0.0109769	0.00828571
174	Equal	100101116	TTTY1B	0.00019996	0.000299498	0.0109769	0.00828571
256	Equal	100033427	SNORD116-15	0.00019996	0.000299498	0.0109769	0.00828571
257	Equal	100033428	SNORD116-16	0.00019996	0.000299498	0.0109769	0.00828571
258	Equal	100033430	SNORD116-18	0.00019996	0.000299498	0.0109769	0.00828571
159	Equal	729233	PRR20B	0.00019996	0.000299498	0.0109769	0.00828571
275	Equal	727708	SNORD116-19	0.00019996	0.000299498	0.0109769	0.00828571
175	Equal	729240	PRR20C	0.00019996	0.000299498	0.0109769	0.00828571
282	Equal	100033413	SNORD116-1	0.00019996	0.000299498	0.0109769	0.00828571
311	Equal	9082	XKRY	0.00019996	0.000299498	0.0109769	0.00828571
312	Equal	353515	XKRY2	0.00019996	0.000299498	0.0109769	0.00828571
173	Equal	252951	TTTY20	0.00019996	0.000299498	0.0109769	0.00828571
179	Equal	729246	PRR20D	0.00019996	0.000299498	0.0109769	0.00828571
291	Equal	100033433	SNORD116-22	0.00019996	0.000299498	0.0109769	0.00828571
292	Equal	100033434	SNORD116-23	0.00019996	0.000299498	0.0109769	0.00828571
171	Equal	252953	TTTY21	0.00019996	0.000299498	0.0109769	0.00828571
301	Equal	391112	OR6Y1	0.00019996	0.000299498	0.0109769	0.00828571
308	Equal	219952	OR6Q1	0.00019996	0.000299498	0.0109769	0.00828571
245	Equal	692212	SNORD99	0.00019996	0.000299498	0.0109769	0.00828571
293	Equal	100033435	SNORD116-24	0.00019996	0.000299498	0.0109769	0.00828571
325	Equal	81448	OR6K2	0.00019996	0.000299498	0.0109769	0.00828571
296	Equal	100033436	SNORD116-25	0.00019996	0.000299498	0.0109769	0.00828571
297	Equal	100033438	SNORD116-26	0.00019996	0.000299498	0.0109769	0.00828571
300	Equal	100033439	SNORD116-27	0.00019996	0.000299498	0.0109769	0.00828571
303	Equal	100033821	SNORD116-29	0.00019996	0.000299498	0.0109769	0.00828571
309	Equal	100033414	SNORD116-2	0.00019996	0.000299498	0.0109769	0.00828571
261	Equal	692211	SNORD98	0.00019996	0.000299498	0.0109769	0.00828571
170	Equal	252954	TTTY22	0.00019996	0.000299498	0.0109769	0.00828571
168	Equal	252955	TTTY23	0.00019996	0.000299498	0.0109769	0.00828571
310	Equal	100033415	SNORD116-3	0.00019996	0.000299498	0.0109769	0.00828571
318	Equal	100033417	SNORD116-5	0.00019996	0.000299498	0.0109769	0.00828571
334	Equal	254783	OR6C74	0.00019996	0.000299498	0.0109769	0.00828571
321	Equal	100033420	SNORD116-8	0.00019996	0.000299498	0.0109769	0.00828571
267	Equal	692226	SNORD96B	0.00019996	0.000299498	0.0109769	0.00828571
322	Equal	692233	SNORD117	0.00019996	0.000299498	0.0109769	0.00828571
326	Equal	100113378	SNORD119	0.00019996	0.000299498	0.0109769	0.00828571
327	Equal	100113392	SNORD11B	0.00019996	0.000299498	0.0109769	0.00828571
333	Equal	692058	SNORD11	0.00019996	0.000299498	0.0109769	0.00828571
166	Equal	60439	TTTY2	0.00019996	0.000299498	0.0109769	0.00828571
165	Equal	474148	TTTY3B	0.00019996	0.000299498	0.0109769	0.00828571
335	Equal	100113379	SNORD121A	0.00019996	0.000299498	0.0109769	0.00828571
164	Equal	474150	TTTY4C	0.00019996	0.000299498	0.0109769	0.00828571
339	Equal	100113385	SNORD121B	0.00019996	0.000299498	0.0109769	0.00828571
163	Equal	83863	TTTY5	0.00019996	0.000299498	0.0109769	0.00828571
227	Equal	442862	PRY2	0.00019996	0.000299498	0.0109769	0.00828571
340	Equal	100113384	SNORD123	0.00019996	0.000299498	0.0109769	0.00828571
342	Equal	100113390	SNORD124	0.00019996	0.000299498	0.0109769	0.00828571
162	Equal	441543	TTTY6B	0.00019996	0.000299498	0.0109769	0.00828571
348	Equal	100113380	SNORD125	0.00019996	0.000299498	0.0109769	0.00828571
157	Equal	84672	TTTY6	0.00019996	0.000299498	0.0109769	0.00828571
156	Equal	246122	TTTY7	0.00019996	0.000299498	0.0109769	0.00828571
349	Equal	100113391	SNORD126	0.00019996	0.000299498	0.0109769	0.00828571
151	Equal	84673	TTTY8	0.00019996	0.000299498	0.0109769	0.00828571
350	Equal	100113389	SNORD127	0.00019996	0.000299498	0.0109769	0.00828571
148	Equal	425057	TTTY9B	0.00019996	0.000299498	0.0109769	0.00828571
205	Equal	22947	DUX4	0.00019996	0.000299498	0.0109769	0.00828571
351	Equal	100113393	SNORD12B	0.00019996	0.000299498	0.0109769	0.00828571
271	Equal	619571	SNORD96A	0.00019996	0.000299498	0.0109769	0.00828571
276	Equal	619570	SNORD95	0.00019996	0.000299498	0.0109769	0.00828571
357	Equal	26765	SNORD12C	0.00019996	0.000299498	0.0109769	0.00828571
345	Equal	390148	OR5W2	0.00019996	0.000299498	0.0109769	0.00828571
358	Equal	692057	SNORD12	0.00019996	0.000299498	0.0109769	0.00828571
279	Equal	692210	SNORD93	0.00019996	0.000299498	0.0109769	0.00828571
362	Equal	595097	SNORD16	0.00019996	0.000299498	0.0109769	0.00828571
280	Equal	692209	SNORD92	0.00019996	0.000299498	0.0109769	0.00828571
359	Equal	219484	OR5M8	0.00019996	0.000299498	0.0109769	0.00828571
281	Equal	692208	SNORD91B	0.00019996	0.000299498	0.0109769	0.00828571
207	Equal	286828	CSN1S2A	0.00019996	0.000299498	0.0109769	0.00828571
4	Equal	595098	SNORD18A	0.00019996	0.000299498	0.0109769	0.00828571
363	Equal	390167	OR5M10	0.00019996	0.000299498	0.0109769	0.00828571
5	Equal	595099	SNORD18B	0.00019996	0.000299498	0.0109769	0.00828571
287	Equal	692207	SNORD91A	0.00019996	0.000299498	0.0109769	0.00828571
288	Equal	692206	SNORD90	0.00019996	0.000299498	0.0109769	0.00828571
7	Equal	26338	OR5L2	0.00019996	0.000299498	0.0109769	0.00828571
8	Equal	219437	OR5L1	0.00019996	0.000299498	0.0109769	0.00828571
294	Equal	692204	SNORD88C	0.00019996	0.000299498	0.0109769	0.00828571
19	Equal	595100	SNORD18C	0.00019996	0.000299498	0.0109769	0.00828571
20	Equal	100113381	SNORD19B	0.00019996	0.000299498	0.0109769	0.00828571
36	Equal	403274	OR5H15	0.00019996	0.000299498	0.0109769	0.00828571
21	Equal	692089	SNORD19	0.00019996	0.000299498	0.0109769	0.00828571
298	Equal	692203	SNORD88B	0.00019996	0.000299498	0.0109769	0.00828571
299	Equal	692202	SNORD88A	0.00019996	0.000299498	0.0109769	0.00828571
24	Equal	677848	SNORD1A	0.00019996	0.000299498	0.0109769	0.00828571
52	Equal	390144	OR5D16	0.00019996	0.000299498	0.0109769	0.00828571
54	Equal	219436	OR5D14	0.00019996	0.000299498	0.0109769	0.00828571
27	Equal	677849	SNORD1B	0.00019996	0.000299498	0.0109769	0.00828571
35	Equal	6082	SNORD20	0.00019996	0.000299498	0.0109769	0.00828571
44	Equal	6083	SNORD21	0.00019996	0.000299498	0.0109769	0.00828571
304	Equal	641648	SNORD87	0.00019996	0.000299498	0.0109769	0.00828571
306	Equal	692201	SNORD86	0.00019996	0.000299498	0.0109769	0.00828571
278	Equal	64593	RBMY3AP	0.00019996	0.000299498	0.0109769	0.00828571
277	Equal	159162	RBMY2FP	0.00019996	0.000299498	0.0109769	0.00828571
49	Equal	26820	SNORD24	0.00019996	0.000299498	0.0109769	0.00828571
307	Equal	692200	SNORD85	0.00019996	0.000299498	0.0109769	0.00828571
50	Equal	9303	SNORD25	0.00019996	0.000299498	0.0109769	0.00828571
51	Equal	9302	SNORD26	0.00019996	0.000299498	0.0109769	0.00828571
313	Equal	692199	SNORD84	0.00019996	0.000299498	0.0109769	0.00828571
330	Equal	56662	VTRNA1-3	0.00019996	0.000299498	0.0109769	0.00828571
329	Equal	56663	VTRNA1-2	0.00019996	0.000299498	0.0109769	0.00828571
328	Equal	56664	VTRNA1-1	0.00019996	0.000299498	0.0109769	0.00828571
69	Equal	219981	OR5A2	0.00019996	0.000299498	0.0109769	0.00828571
53	Equal	9301	SNORD27	0.00019996	0.000299498	0.0109769	0.00828571
63	Equal	9300	SNORD28	0.00019996	0.000299498	0.0109769	0.00828571
68	Equal	9297	SNORD29	0.00019996	0.000299498	0.0109769	0.00828571
70	Equal	619567	SNORD2	0.00019996	0.000299498	0.0109769	0.00828571
71	Equal	9299	SNORD30	0.00019996	0.000299498	0.0109769	0.00828571
74	Equal	9298	SNORD31	0.00019996	0.000299498	0.0109769	0.00828571
75	Equal	26819	SNORD32A	0.00019996	0.000299498	0.0109769	0.00828571
314	Equal	25826	SNORD82	0.00019996	0.000299498	0.0109769	0.00828571
268	Equal	159125	RBMY2EP	0.00019996	0.000299498	0.0109769	0.00828571
315	Equal	26769	SNORD81	0.00019996	0.000299498	0.0109769	0.00828571
263	Equal	378951	RBMY1J	0.00019996	0.000299498	0.0109769	0.00828571
316	Equal	26774	SNORD80	0.00019996	0.000299498	0.0109769	0.00828571
77	Equal	692092	SNORD32B	0.00019996	0.000299498	0.0109769	0.00828571
80	Equal	26818	SNORD33	0.00019996	0.000299498	0.0109769	0.00828571
81	Equal	26817	SNORD34	0.00019996	0.000299498	0.0109769	0.00828571
319	Equal	692076	SNORD7	0.00019996	0.000299498	0.0109769	0.00828571
124	Equal	100036567	HBII-52-46	0.00019996	0.000299498	0.0109769	0.00828571
83	Equal	26816	SNORD35A	0.00019996	0.000299498	0.0109769	0.00828571
121	Equal	100036566	HBII-52-45	0.00019996	0.000299498	0.0109769	0.00828571
119	Equal	100036565	HBII-52-28	0.00019996	0.000299498	0.0109769	0.00828571
85	Equal	84546	SNORD35B	0.00019996	0.000299498	0.0109769	0.00828571
364	C1 (Obesity & Lipid Metab Type I)	8368	HIST1H4L	0.00139972	0.0020184	0.0654616	0.0487517
365	C1 (Obesity & Lipid Metab Type I)	399959	LOC399959	0.00159968	0.00227139	0.0731471	0.054965
366	C1 (Obesity & Lipid Metab Type I)	85235	HIST1H2AH	0.00339932	0.00444101	0.129724	0.0967
367	C1 (Obesity & Lipid Metab Type I)	731	C8A	0.0171966	0.0196595	0.303318	0.225892
368	C1 (Obesity & Lipid Metab Type I)	791115	PWRN2	0.111778	0.11787	0.522639	0.389481
369	C1 (Obesity & Lipid Metab Type I)	89822	KCNK17	0.004999	0.00628646	0.169085	0.127181
370	C1 (Obesity & Lipid Metab Type I)	134391	GPR151	0.009998	0.0118601	0.238131	0.178692
371	C1 (Obesity & Lipid Metab Type I)	285622	NBPF22P	0.019996	0.0226557	0.320983	0.239423
372	C1 (Obesity & Lipid Metab Type I)	284124	FLJ36000	0.0137972	0.0159977	0.274754	0.204619
373	C1 (Obesity & Lipid Metab Type I)	255101	CCDC108	0.0337932	0.037252	0.380292	0.283218
374	C1 (Obesity & Lipid Metab Type I)	284254	C18orf26	0.0195961	0.0222285	0.319561	0.238842
375	C1 (Obesity & Lipid Metab Type I)	11122	PTPRT	0.0331934	0.0366219	0.378397	0.281806
376	C1 (Obesity & Lipid Metab Type I)	378825	NCRNA00162	0.0219956	0.0247864	0.32987	0.245936
377	C1 (Obesity & Lipid Metab Type I)	51052	PRLH	0.0227954	0.025637	0.333105	0.248076
378	C1 (Obesity & Lipid Metab Type I)	340529	PABPC1L2A	0.0287942	0.0319891	0.365826	0.272866
379	C1 (Obesity & Lipid Metab Type I)	2566	GABRG2	0.04999	0.0541796	0.421843	0.314227
381	C1 (Obesity & Lipid Metab Type I)	57633	LRRN1	0.014797	0.0170778	0.28234	0.210269
382	C1 (Obesity & Lipid Metab Type I)	56000	NXF3	0.0311938	0.034518	0.372348	0.277463
383	C1 (Obesity & Lipid Metab Type I)	4995	OR3A2	0.0431914	0.047094	0.403655	0.300776
384	C1 (Obesity & Lipid Metab Type I)	729967	MORN2	0.00939812	0.0112004	0.231914	0.172715
385	C1 (Obesity & Lipid Metab Type I)	90827	ZNF479	0.0535893	0.0579213	0.429279	0.3197
386	C1 (Obesity & Lipid Metab Type I)	5539	PPY	0.0363927	0.0399812	0.38766	0.288916
387	C1 (Obesity & Lipid Metab Type I)	285735	LOC285735	0.055189	0.0595829	0.432392	0.322449
388	C1 (Obesity & Lipid Metab Type I)	221409	SPATS1	0.0623875	0.0670464	0.449609	0.335178
390	C1 (Obesity & Lipid Metab Type I)	40	ACCN1	0.0339932	0.0374626	0.380292	0.283218
391	C1 (Obesity & Lipid Metab Type I)	643763	LOC643763	0.00339932	0.00444101	0.129724	0.0967
392	C1 (Obesity & Lipid Metab Type I)	10408	MYCNOS	0.0203959	0.0230822	0.322611	0.240524
393	C1 (Obesity & Lipid Metab Type I)	123970	C16orf78	0.336733	0.345902	0.717089	0.534043
394	C1 (Obesity & Lipid Metab Type I)	162998	OR7D2	0.0741852	0.0792398	0.471401	0.351363
395	C1 (Obesity & Lipid Metab Type I)	390067	OR52H1	0.0281944	0.0313557	0.36452	0.271472
396	C1 (Obesity & Lipid Metab Type I)	23217	ZFR2	0.0371926	0.0408195	0.389501	0.290155
397	C1 (Obesity & Lipid Metab Type I)	100130264	LOC100130264	0.0213957	0.024148	0.325389	0.243411
398	C1 (Obesity & Lipid Metab Type I)	1556	CYP2B7P1	0.0417916	0.0456318	0.401925	0.299328
399	C1 (Obesity & Lipid Metab Type I)	429	ASCL1	0.0469906	0.0510566	0.416026	0.30983
400	C1 (Obesity & Lipid Metab Type I)	64184	EDDM3B	0.0375925	0.0412383	0.389607	0.290155
401	C1 (Obesity & Lipid Metab Type I)	728113	ANXA8L1	0.108378	0.114389	0.517589	0.385737
402	C1 (Obesity & Lipid Metab Type I)	4613	MYCN	0.019996	0.0226557	0.320983	0.239423
403	C1 (Obesity & Lipid Metab Type I)	127833	SYT2	0.035193	0.0387219	0.384948	0.286685
404	C1 (Obesity & Lipid Metab Type I)	26648	OR7E24	0.15137	0.15831	0.567837	0.423044
405	C1 (Obesity & Lipid Metab Type I)	645974	PABPC1L2B	0.0655869	0.0703568	0.456927	0.340406
406	C1 (Obesity & Lipid Metab Type I)	503835	DUXA	0.240352	0.248639	0.652302	0.48589
408	C1 (Obesity & Lipid Metab Type I)	154089	MGC34034	0.0287942	0.0319891	0.365826	0.272866
409	C1 (Obesity & Lipid Metab Type I)	338785	KRT79	0.0113977	0.0133908	0.251891	0.187592
410	C1 (Obesity & Lipid Metab Type I)	29114	TAGLN3	0.0753849	0.0804776	0.472444	0.351847
411	C1 (Obesity & Lipid Metab Type I)	135946	OR6B1	0.029794	0.0330438	0.369385	0.275928
414	C1 (Obesity & Lipid Metab Type I)	10082	GPC6	0.0175965	0.0200888	0.307205	0.229274
417	C1 (Obesity & Lipid Metab Type I)	6290	SAA3P	0.376125	0.385524	0.74281	0.553329
416	C1 (Obesity & Lipid Metab Type I)	100033802	SNORD115-26	0.378124	0.387533	0.744181	0.554246
418	C1 (Obesity & Lipid Metab Type I)	8543	LMO4	0.0107978	0.0127359	0.246597	0.18365
419	C1 (Obesity & Lipid Metab Type I)	11283	CYP4F8	0.055189	0.0595829	0.432392	0.322449
420	C1 (Obesity & Lipid Metab Type I)	108	ADCY2	0.0809838	0.086249	0.483196	0.360011
421	C1 (Obesity & Lipid Metab Type I)	1608	DGKG	0.0341932	0.0376722	0.380292	0.283218
422	C1 (Obesity & Lipid Metab Type I)	280658	SSX7	0.0875825	0.0930407	0.493457	0.367647
423	C1 (Obesity & Lipid Metab Type I)	728655	HULC	0.0189962	0.0215872	0.316311	0.236143
424	C1 (Obesity & Lipid Metab Type I)	643955	LOC643955	0.0517896	0.0560511	0.425147	0.31694
425	C1 (Obesity & Lipid Metab Type I)	283731	LOC283731	0.044991	0.0489717	0.40836	0.304121
426	C1 (Obesity & Lipid Metab Type I)	151507	MSL3L2	0.009998	0.0118601	0.238131	0.178692
428	C1 (Obesity & Lipid Metab Type I)	341392	ACSM4	0.273745	0.282394	0.675512	0.503079
429	C1 (Obesity & Lipid Metab Type I)	4994	OR3A1	0.0879824	0.0934524	0.493813	0.367962
430	C1 (Obesity & Lipid Metab Type I)	8091	HMGA2	0.0707858	0.0757308	0.465206	0.346456
431	C1 (Obesity & Lipid Metab Type I)	127003	C1orf194	0.0563887	0.0608284	0.435629	0.324621
432	C1 (Obesity & Lipid Metab Type I)	779	CACNA1S	0.0311938	0.034518	0.372348	0.277463
433	C1 (Obesity & Lipid Metab Type I)	1674	DES	0.0419916	0.045841	0.401925	0.299328
434	C1 (Obesity & Lipid Metab Type I)	11249	NXPH2	0.0687862	0.0736652	0.461338	0.343655
436	C1 (Obesity & Lipid Metab Type I)	5624	PROC	0.029794	0.0330438	0.369385	0.275928
437	C1 (Obesity & Lipid Metab Type I)	260434	PYDC1	0.0837832	0.0891313	0.487333	0.36301
439	C1 (Obesity & Lipid Metab Type I)	79310	OR5H2	0.381924	0.39135	0.747105	0.556475
440	C1 (Obesity & Lipid Metab Type I)	10814	CPLX2	0.0785843	0.0837764	0.477907	0.356073
441	C1 (Obesity & Lipid Metab Type I)	150185	LOC150185	0.0779844	0.083158	0.477085	0.355367
442	C1 (Obesity & Lipid Metab Type I)	9096	TBX18	0.0775845	0.0827461	0.476999	0.355367
444	C1 (Obesity & Lipid Metab Type I)	26531	OR11A1	0.516697	0.526388	0.81728	0.608712
445	C1 (Obesity & Lipid Metab Type I)	286749	STON1-GTF2A1L	0.059788	0.0643529	0.445233	0.332003
446	C1 (Obesity & Lipid Metab Type I)	8342	HIST1H2BM	0.04999	0.0541796	0.421843	0.314227
447	C1 (Obesity & Lipid Metab Type I)	154215	NKAIN2	0.0603879	0.0649747	0.447106	0.332976
449	C1 (Obesity & Lipid Metab Type I)	6997	TDGF1	0.0517896	0.0560511	0.425147	0.31694
450	C1 (Obesity & Lipid Metab Type I)	5276	SERPINI2	0.10018	0.105982	0.507611	0.378168
451	C1 (Obesity & Lipid Metab Type I)	3854	KRT6B	0.0685863	0.0734587	0.461338	0.343655
453	C1 (Obesity & Lipid Metab Type I)	10047	CST8	0.380524	0.389944	0.745969	0.555551
454	C1 (Obesity & Lipid Metab Type I)	3899	AFF3	0.0715857	0.0765565	0.466728	0.34781
455	C1 (Obesity & Lipid Metab Type I)	119710	C11orf74	0.0139972	0.0162138	0.275793	0.206284
456	C1 (Obesity & Lipid Metab Type I)	8361	HIST1H4F	0.0381924	0.0418667	0.392456	0.292277
459	C1 (Obesity & Lipid Metab Type I)	51348	KLRF1	0.0475905	0.0516814	0.416843	0.310438
462	C1 (Obesity & Lipid Metab Type I)	10141	C4orf6	0.0639872	0.0687024	0.451775	0.337023
463	C1 (Obesity & Lipid Metab Type I)	163115	ZNF781	0.0387922	0.0424948	0.394474	0.294071
466	C1 (Obesity & Lipid Metab Type I)	26716	OR2H1	0.15097	0.157903	0.567166	0.422544
467	C1 (Obesity & Lipid Metab Type I)	222029	DKFZp434L192	0.145171	0.151991	0.561089	0.417903
470	C1 (Obesity & Lipid Metab Type I)	4916	NTRK3	0.0943811	0.100029	0.501226	0.373378
471	C1 (Obesity & Lipid Metab Type I)	11055	ZPBP	0.0607878	0.0653895	0.447645	0.333857
472	C1 (Obesity & Lipid Metab Type I)	8338	HIST2H2AC	0.0329934	0.0364121	0.378006	0.281806
473	C1 (Obesity & Lipid Metab Type I)	256435	ST6GALNAC3	0.0635873	0.068288	0.451734	0.336714
474	C1 (Obesity & Lipid Metab Type I)	8364	HIST1H4C	0.0337932	0.037252	0.380292	0.283218
476	C1 (Obesity & Lipid Metab Type I)	100128327	BET3L	0.146171	0.153011	0.562518	0.418928
477	C1 (Obesity & Lipid Metab Type I)	118611	C10orf90	0.0487902	0.0529305	0.419302	0.3124
478	C1 (Obesity & Lipid Metab Type I)	8354	HIST1H3I	0.0435913	0.0475115	0.403869	0.300776
479	C1 (Obesity & Lipid Metab Type I)	9077	DIRAS3	0.0371926	0.0408195	0.389501	0.290155
482	C1 (Obesity & Lipid Metab Type I)	6707	SPRR3	0.10018	0.105982	0.507611	0.378168
483	C1 (Obesity & Lipid Metab Type I)	151325	MYADML	0.139572	0.14628	0.555987	0.414184
484	C1 (Obesity & Lipid Metab Type I)	2958	GTF2A2	0.0213957	0.024148	0.325389	0.243411
485	C1 (Obesity & Lipid Metab Type I)	148824	LOC148824	0.0895821	0.0950974	0.49485	0.368533
487	C1 (Obesity & Lipid Metab Type I)	6201	RPS7	0.0207958	0.0235084	0.322965	0.240524
488	C1 (Obesity & Lipid Metab Type I)	50514	2022-12-01	0.124775	0.131169	0.538297	0.400974
490	C1 (Obesity & Lipid Metab Type I)	347527	ARSH	0.0539892	0.058337	0.429891	0.320336
491	C1 (Obesity & Lipid Metab Type I)	400624	FLJ45079	0.0861828	0.0916013	0.489872	0.364826
493	C1 (Obesity & Lipid Metab Type I)	57821	C1orf114	0.0523895	0.0566747	0.425984	0.317246
494	C1 (Obesity & Lipid Metab Type I)	149563	C1orf64	0.0373925	0.0410287	0.389501	0.290155
495	C1 (Obesity & Lipid Metab Type I)	5145	PDE6A	0.0803839	0.085631	0.481858	0.359119
496	C1 (Obesity & Lipid Metab Type I)	441639	OR9K2	0.45091	0.460563	0.782952	0.583118
497	C1 (Obesity & Lipid Metab Type I)	117	ADCYAP1R1	0.0777844	0.082952	0.476999	0.355367
500	C1 (Obesity & Lipid Metab Type I)	6616	SNAP25	0.0495901	0.0537633	0.421762	0.314102
501	C1 (Obesity & Lipid Metab Type I)	126820	WDR63	0.0937812	0.0994125	0.500656	0.372925
502	C1 (Obesity & Lipid Metab Type I)	94234	FOXQ1	0.0367926	0.0404	0.387976	0.289461
504	C1 (Obesity & Lipid Metab Type I)	6278	S100A7	0.0693861	0.0742845	0.461922	0.34401
505	C1 (Obesity & Lipid Metab Type I)	100192386	FLJ16779	0.130374	0.13689	0.545821	0.406493
508	C1 (Obesity & Lipid Metab Type I)	94160	ABCC12	0.113177	0.119304	0.524288	0.390545
509	C1 (Obesity & Lipid Metab Type I)	3815	KIT	0.074985	0.0800649	0.47181	0.351752
511	C1 (Obesity & Lipid Metab Type I)	1496	CTNNA2	0.0407918	0.0445867	0.399951	0.298143
512	C1 (Obesity & Lipid Metab Type I)	131375	LYZL4	0.514297	0.523991	0.816631	0.608222
514	C1 (Obesity & Lipid Metab Type I)	730291	ZNF735	0.15097	0.157903	0.567166	0.422544
515	C1 (Obesity & Lipid Metab Type I)	57540	PTCHD2	0.0743851	0.079446	0.471795	0.351363
517	C1 (Obesity & Lipid Metab Type I)	143162	FRMPD2	0.174965	0.182326	0.591699	0.440733
521	C1 (Obesity & Lipid Metab Type I)	3284	HSD3B2	0.107978	0.113978	0.517364	0.3853
523	C1 (Obesity & Lipid Metab Type I)	50859	SPOCK3	0.0785843	0.0837764	0.477907	0.356073
526	C1 (Obesity & Lipid Metab Type I)	80086	TUBA4B	0.145571	0.152399	0.561789	0.418503
527	C1 (Obesity & Lipid Metab Type I)	54715	A2BP1	0.102579	0.108444	0.511304	0.380787
528	C1 (Obesity & Lipid Metab Type I)	144402	CPNE8	0.0567886	0.0612429	0.436514	0.325209
531	C1 (Obesity & Lipid Metab Type I)	1262	CNGA4	0.14837	0.155253	0.563796	0.420074
536	C1 (Obesity & Lipid Metab Type I)	81697	OR2B2	0.0619876	0.0666318	0.449609	0.335178
544	C1 (Obesity & Lipid Metab Type I)	4593	MUSK	0.119376	0.125648	0.532426	0.396517
546	C1 (Obesity & Lipid Metab Type I)	441061	2022-03-11	0.15137	0.15831	0.567837	0.423044
549	C1 (Obesity & Lipid Metab Type I)	54659	UGT1A3	0.074785	0.0798588	0.47181	0.351407
551	C1 (Obesity & Lipid Metab Type I)	286183	NKAIN3	0.0185963	0.0211598	0.314239	0.234508
559	C1 (Obesity & Lipid Metab Type I)	402569	KPNA7	0.144571	0.151379	0.561022	0.417853
560	C1 (Obesity & Lipid Metab Type I)	375519	GJB7	0.089782	0.0953029	0.49485	0.368533
562	C1 (Obesity & Lipid Metab Type I)	89869	PLCZ1	0.538292	0.54796	0.828772	0.617217
563	C1 (Obesity & Lipid Metab Type I)	654429	LRTM2	0.128974	0.13546	0.544178	0.405269
567	C1 (Obesity & Lipid Metab Type I)	8747	ADAM21	0.064987	0.0697369	0.454135	0.338211
568	C1 (Obesity & Lipid Metab Type I)	388789	LOC388789	0.0361928	0.0397709	0.386414	0.287777
569	C1 (Obesity & Lipid Metab Type I)	353134	LCE1D	0.696261	0.705162	0.899222	0.66981
571	C1 (Obesity & Lipid Metab Type I)	122876	GPHB5	0.714857	0.723593	0.906755	0.675294
570	C1 (Obesity & Lipid Metab Type I)	390327	OR6C70	0.705859	0.714677	0.90369	0.673053
573	C1 (Obesity & Lipid Metab Type I)	9687	GREB1	0.0841832	0.0895432	0.487333	0.363301
574	C1 (Obesity & Lipid Metab Type I)	55539	KCNQ1DN	0.0989802	0.104751	0.506143	0.377094
577	C1 (Obesity & Lipid Metab Type I)	51716	CES4	0.089982	0.0955083	0.494967	0.369007
578	C1 (Obesity & Lipid Metab Type I)	9947	MAGEC1	0.189162	0.196752	0.60287	0.449154
579	C1 (Obesity & Lipid Metab Type I)	55190	NUDT11	0.0903819	0.0959198	0.494967	0.369014
581	C1 (Obesity & Lipid Metab Type I)	9201	DCLK1	0.0827834	0.0881021	0.485948	0.36196
582	C1 (Obesity & Lipid Metab Type I)	202559	KHDRBS2	0.174165	0.181513	0.590551	0.43995
584	C1 (Obesity & Lipid Metab Type I)	6289	SAA2	0.127175	0.133621	0.541256	0.403219
586	C1 (Obesity & Lipid Metab Type I)	201140	DHRS7C	0.590482	0.600013	0.853805	0.635995
589	C1 (Obesity & Lipid Metab Type I)	677775	SCARNA5	0.0993801	0.105161	0.506673	0.377479
590	C1 (Obesity & Lipid Metab Type I)	5897	RAG2	0.126775	0.133212	0.541078	0.402961
591	C1 (Obesity & Lipid Metab Type I)	2787	GNG5	0.0311938	0.034518	0.372348	0.277463
592	C1 (Obesity & Lipid Metab Type I)	165721	DNAJB8	0.14757	0.154438	0.563154	0.419597
594	C1 (Obesity & Lipid Metab Type I)	222894	FERD3L	0.361528	0.37085	0.732004	0.545204
595	C1 (Obesity & Lipid Metab Type I)	55329	MNS1	0.0605879	0.0651817	0.447645	0.333658
596	C1 (Obesity & Lipid Metab Type I)	164781	WDR69	0.106779	0.112749	0.516424	0.384645
599	C1 (Obesity & Lipid Metab Type I)	10894	LYVE1	0.129374	0.135869	0.544411	0.405484
601	C1 (Obesity & Lipid Metab Type I)	441631	TSPAN11	0.116777	0.122988	0.529259	0.394202
606	C1 (Obesity & Lipid Metab Type I)	8390	OR1G1	0.161368	0.168493	0.577688	0.430383
608	C1 (Obesity & Lipid Metab Type I)	3598	IL13RA2	0.192162	0.199798	0.605753	0.4513
611	C1 (Obesity & Lipid Metab Type I)	6677	SPAM1	0.15117	0.158106	0.567605	0.422717
619	C1 (Obesity & Lipid Metab Type I)	6406	SEMG1	0.191162	0.198782	0.604457	0.450266
621	C1 (Obesity & Lipid Metab Type I)	2299	FOXI1	0.144771	0.151584	0.561022	0.417853
627	C1 (Obesity & Lipid Metab Type I)	2719	GPC3	0.0745851	0.0796526	0.47181	0.351407
628	C1 (Obesity & Lipid Metab Type I)	7363	UGT2B4	0.110178	0.116232	0.520733	0.387988
629	C1 (Obesity & Lipid Metab Type I)	149685	ADIG	0.213157	0.221097	0.62528	0.465735
630	C1 (Obesity & Lipid Metab Type I)	3009	HIST1H1B	0.0891822	0.0946859	0.494197	0.368047
637	C1 (Obesity & Lipid Metab Type I)	317772	HIST2H2AB	0.0745851	0.0796526	0.47181	0.351407
639	C1 (Obesity & Lipid Metab Type I)	84848	MGC16121	0.120376	0.12667	0.533442	0.397274
640	C1 (Obesity & Lipid Metab Type I)	6998	TDGF3	0.0991802	0.104956	0.506282	0.377094
641	C1 (Obesity & Lipid Metab Type I)	6866	TAC3	0.115777	0.121965	0.528108	0.393345
642	C1 (Obesity & Lipid Metab Type I)	8822	FGF17	0.160568	0.167679	0.576231	0.429141
644	C1 (Obesity & Lipid Metab Type I)	8358	HIST1H3B	0.0681864	0.0730448	0.461111	0.343655
646	C1 (Obesity & Lipid Metab Type I)	8715	NOL4	0.144771	0.151584	0.561022	0.417853
647	C1 (Obesity & Lipid Metab Type I)	644444	TMEM30C	0.686463	0.695444	0.895558	0.667061
648	C1 (Obesity & Lipid Metab Type I)	359806	PCNAP1	0.215757	0.223732	0.628327	0.467938
649	C1 (Obesity & Lipid Metab Type I)	55859	BEX1	0.112577	0.11869	0.523873	0.390148
650	C1 (Obesity & Lipid Metab Type I)	390535	GOLGA8E	0.0487902	0.0529305	0.419302	0.3124
651	C1 (Obesity & Lipid Metab Type I)	390061	OR51Q1	0.0961808	0.101877	0.502721	0.374395
654	C1 (Obesity & Lipid Metab Type I)	644524	NKX2-4	0.257548	0.26603	0.666801	0.496873
659	C1 (Obesity & Lipid Metab Type I)	80122	YSK4	0.203359	0.211162	0.615898	0.458716
660	C1 (Obesity & Lipid Metab Type I)	84063	KIRREL2	0.0459908	0.0500147	0.412151	0.306944
662	C1 (Obesity & Lipid Metab Type I)	644165	LOC644165	0.0933813	0.0990019	0.500447	0.372896
665	C1 (Obesity & Lipid Metab Type I)	284382	ACTL9	0.517497	0.527188	0.817352	0.608712
667	C1 (Obesity & Lipid Metab Type I)	392490	FLJ44635	0.0521896	0.0564671	0.425984	0.317246
668	C1 (Obesity & Lipid Metab Type I)	6853	SYN1	0.054789	0.0591674	0.431482	0.321649
669	C1 (Obesity & Lipid Metab Type I)	26689	OR4D1	0.59808	0.607583	0.856934	0.63819
670	C1 (Obesity & Lipid Metab Type I)	2830	GPR6	0.0271946	0.0302996	0.361146	0.268959
673	C1 (Obesity & Lipid Metab Type I)	90768	MGC45800	0.0853829	0.0907783	0.488572	0.364061
674	C1 (Obesity & Lipid Metab Type I)	157724	SLC7A13	0.704659	0.713488	0.903476	0.672873
675	C1 (Obesity & Lipid Metab Type I)	119772	OR52M1	0.706459	0.715272	0.903751	0.673099
676	C1 (Obesity & Lipid Metab Type I)	57829	ZP4	0.708458	0.717253	0.90445	0.67364
679	C1 (Obesity & Lipid Metab Type I)	9294	S1PR2	0.0461908	0.0502229	0.412861	0.307674
682	C1 (Obesity & Lipid Metab Type I)	6258	RXRG	0.143171	0.149952	0.559256	0.416737
685	C1 (Obesity & Lipid Metab Type I)	51438	MAGEC2	0.309938	0.318911	0.699488	0.521091
688	C1 (Obesity & Lipid Metab Type I)	222826	C6orf146	0.0777844	0.082952	0.476999	0.355367
689	C1 (Obesity & Lipid Metab Type I)	2737	GLI3	0.0839832	0.0893375	0.487333	0.363301
691	C1 (Obesity & Lipid Metab Type I)	81494	CFHR5	0.138772	0.145464	0.55517	0.413456
696	C1 (Obesity & Lipid Metab Type I)	26777	SNORA71A	0.139172	0.145873	0.555255	0.41372
697	C1 (Obesity & Lipid Metab Type I)	1299	COL9A3	0.131374	0.137911	0.546552	0.407079
699	C1 (Obesity & Lipid Metab Type I)	246213	SLC17A8	0.126975	0.133417	0.541078	0.402961
709	C1 (Obesity & Lipid Metab Type I)	6422	SFRP1	0.0957808	0.101466	0.502571	0.374395
713	C1 (Obesity & Lipid Metab Type I)	6288	SAA1	0.141372	0.148117	0.557249	0.415293
715	C1 (Obesity & Lipid Metab Type I)	7544	ZFY	0.80224	0.809929	0.938988	0.699319
716	C1 (Obesity & Lipid Metab Type I)	3440	IFNA2	0.823635	0.830987	0.945753	0.704356
717	C1 (Obesity & Lipid Metab Type I)	340811	AKR1CL1	0.206959	0.214812	0.619003	0.461263
718	C1 (Obesity & Lipid Metab Type I)	138883	OR1N1	0.0275945	0.030722	0.362008	0.269601
719	C1 (Obesity & Lipid Metab Type I)	64344	HIF3A	0.0941812	0.0998237	0.500682	0.372925
722	C1 (Obesity & Lipid Metab Type I)	4885	NPTX2	0.134373	0.140974	0.549565	0.409322
723	C1 (Obesity & Lipid Metab Type I)	643226	GRXCR2	0.117976	0.124216	0.530914	0.395501
725	C1 (Obesity & Lipid Metab Type I)	285692	LOC285692	0.113977	0.120123	0.525621	0.39145
726	C1 (Obesity & Lipid Metab Type I)	56547	MMP26	0.375125	0.384519	0.742117	0.552815
727	C1 (Obesity & Lipid Metab Type I)	644890	MEIG1	0.0723855	0.0773825	0.467195	0.347937
731	C1 (Obesity & Lipid Metab Type I)	5355	PLP2	0.0937812	0.0994125	0.500656	0.372925
732	C1 (Obesity & Lipid Metab Type I)	2864	FFAR1	0.158168	0.165235	0.574926	0.428169
733	C1 (Obesity & Lipid Metab Type I)	6282	S100A11	0.0557888	0.0602057	0.433208	0.323114
734	C1 (Obesity & Lipid Metab Type I)	827	CAPN6	0.059788	0.0643529	0.445233	0.332003
737	C1 (Obesity & Lipid Metab Type I)	6023	RMRP	0.122376	0.128715	0.535028	0.398455
744	C1 (Obesity & Lipid Metab Type I)	340069	FAM170A	0.0985803	0.10434	0.505988	0.376828
745	C1 (Obesity & Lipid Metab Type I)	8360	HIST1H4D	0.0853829	0.0907783	0.488572	0.364061
748	C1 (Obesity & Lipid Metab Type I)	8190	MIA	0.245551	0.253898	0.657032	0.489348
750	C1 (Obesity & Lipid Metab Type I)	57576	KIF17	0.0889822	0.0944804	0.494197	0.368047
758	C1 (Obesity & Lipid Metab Type I)	26281	FGF20	0.0625875	0.0672532	0.449609	0.335324
776	C1 (Obesity & Lipid Metab Type I)	3850	KRT3	0.242551	0.250864	0.654723	0.487661
777	C1 (Obesity & Lipid Metab Type I)	10049	DNAJB6	0.0407918	0.0445867	0.399951	0.298143
780	C1 (Obesity & Lipid Metab Type I)	285016	FAM150B	0.107179	0.113159	0.516424	0.384645
781	C1 (Obesity & Lipid Metab Type I)	7152	TOP1P2	0.0481904	0.052306	0.417438	0.311733
782	C1 (Obesity & Lipid Metab Type I)	127254	C1orf173	0.213757	0.221705	0.626056	0.466247
783	C1 (Obesity & Lipid Metab Type I)	122046	C13orf26	0.202559	0.21035	0.615291	0.45823
787	C1 (Obesity & Lipid Metab Type I)	80258	EFHC2	0.0805839	0.0858368	0.482634	0.359487
794	C1 (Obesity & Lipid Metab Type I)	390077	OR52N2	0.155969	0.162996	0.573151	0.427
799	C1 (Obesity & Lipid Metab Type I)	4625	MYH7	0.163767	0.170935	0.580709	0.432625
800	C1 (Obesity & Lipid Metab Type I)	7262	PHLDA2	0.107379	0.113364	0.516781	0.384956
805	C1 (Obesity & Lipid Metab Type I)	23439	ATP1B4	0.10198	0.107828	0.510545	0.3805
809	C1 (Obesity & Lipid Metab Type I)	1008	CDH10	0.264347	0.2729	0.672446	0.500857
815	C1 (Obesity & Lipid Metab Type I)	157310	PEBP4	0.132374	0.138932	0.547494	0.40778
821	C1 (Obesity & Lipid Metab Type I)	28513	CDH19	0.327534	0.33664	0.710997	0.529661
824	C1 (Obesity & Lipid Metab Type I)	2188	FANCF	0.0509898	0.0552197	0.423269	0.31539
828	C1 (Obesity & Lipid Metab Type I)	389860	PAGE2B	0.278944	0.287644	0.677436	0.504631
829	C1 (Obesity & Lipid Metab Type I)	81472	OR2C3	0.157568	0.164625	0.574607	0.428007
830	C1 (Obesity & Lipid Metab Type I)	389177	TMEM212	0.323735	0.332813	0.708805	0.527901
836	C1 (Obesity & Lipid Metab Type I)	90167	FRMD7	0.119576	0.125853	0.532426	0.396517
837	C1 (Obesity & Lipid Metab Type I)	100126781	SNAR-F	0.584683	0.594235	0.851357	0.634127
840	C1 (Obesity & Lipid Metab Type I)	388910	NCRNA00207	0.821836	0.829217	0.945611	0.704309
842	C1 (Obesity & Lipid Metab Type I)	728299	KRTAP19-8	0.813837	0.821348	0.94294	0.702315
838	C1 (Obesity & Lipid Metab Type I)	402644	LOC402644	0.802839	0.81052	0.93916	0.699452
841	C1 (Obesity & Lipid Metab Type I)	6702	SPRR2C	0.829034	0.836294	0.94794	0.705992
839	C1 (Obesity & Lipid Metab Type I)	79324	OR51G1	0.809038	0.816624	0.941524	0.701222
844	C1 (Obesity & Lipid Metab Type I)	2765	GML	0.829234	0.836491	0.94794	0.706018
843	C1 (Obesity & Lipid Metab Type I)	3578	IL9	0.825835	0.833149	0.946426	0.704858
847	C1 (Obesity & Lipid Metab Type I)	140679	SLC32A1	0.0767846	0.081921	0.476417	0.354806
849	C1 (Obesity & Lipid Metab Type I)	765	CA6	0.268746	0.277345	0.67525	0.503039
853	C1 (Obesity & Lipid Metab Type I)	84465	MEGF11	0.131974	0.138524	0.547384	0.407657
855	C1 (Obesity & Lipid Metab Type I)	23462	HEY1	0.206159	0.214001	0.618446	0.460681
856	C1 (Obesity & Lipid Metab Type I)	56141	PCDHA7	0.122575	0.12892	0.535105	0.398767
857	C1 (Obesity & Lipid Metab Type I)	4135	MAP6	0.104579	0.110495	0.514155	0.38291
864	C1 (Obesity & Lipid Metab Type I)	767811	H2BFXP	0.113177	0.119304	0.524288	0.390545
869	C1 (Obesity & Lipid Metab Type I)	360203	GLT6D1	0.161568	0.168697	0.5779	0.430383
874	C1 (Obesity & Lipid Metab Type I)	337879	KRTAP8-1	0.65087	0.660103	0.880864	0.656048
875	C1 (Obesity & Lipid Metab Type I)	83551	TAAR8	0.717656	0.726366	0.908229	0.676454
878	C1 (Obesity & Lipid Metab Type I)	5542	PRB1	0.421716	0.431297	0.768051	0.572047
882	C1 (Obesity & Lipid Metab Type I)	2913	GRM3	0.0941812	0.0998237	0.500682	0.372925
884	C1 (Obesity & Lipid Metab Type I)	64220	STRA6	0.103779	0.109674	0.513049	0.38227
890	C1 (Obesity & Lipid Metab Type I)	220081	FAM194B	0.221556	0.229608	0.634192	0.472504
891	C1 (Obesity & Lipid Metab Type I)	390992	HES3	0.24775	0.256123	0.659347	0.491248
893	C1 (Obesity & Lipid Metab Type I)	83755	KRTAP4-12	0.602879	0.612363	0.859385	0.640104
894	C1 (Obesity & Lipid Metab Type I)	23305	ACSL6	0.172965	0.180293	0.588914	0.438622
896	C1 (Obesity & Lipid Metab Type I)	144809	C13orf30	0.203759	0.211567	0.616109	0.458941
897	C1 (Obesity & Lipid Metab Type I)	2576	GAGE4	0.271146	0.279769	0.67525	0.503039
898	C1 (Obesity & Lipid Metab Type I)	4544	MTNR1B	0.210958	0.218867	0.622743	0.463913
904	C1 (Obesity & Lipid Metab Type I)	8913	CACNA1G	0.158968	0.16605	0.574926	0.428169
916	C1 (Obesity & Lipid Metab Type I)	64446	DNAI2	0.219956	0.227987	0.633411	0.471725
917	C1 (Obesity & Lipid Metab Type I)	53905	DUOX1	0.142771	0.149544	0.559077	0.416484
919	C1 (Obesity & Lipid Metab Type I)	128602	C20orf85	0.159168	0.166254	0.574926	0.428169
922	C1 (Obesity & Lipid Metab Type I)	3769	KCNJ13	0.306139	0.31508	0.696891	0.519007
927	C1 (Obesity & Lipid Metab Type I)	124602	KIF19	0.256149	0.264615	0.665442	0.495673
931	C1 (Obesity & Lipid Metab Type I)	285025	CCDC141	0.129574	0.136073	0.544806	0.40582
935	C1 (Obesity & Lipid Metab Type I)	85481	PSKH2	0.711658	0.720424	0.905606	0.674501
936	C1 (Obesity & Lipid Metab Type I)	283914	LOC283914	0.704059	0.712893	0.903158	0.672636
938	C1 (Obesity & Lipid Metab Type I)	6358	CCL14	0.0889822	0.0944804	0.494197	0.368047
941	C1 (Obesity & Lipid Metab Type I)	388015	RTL1	0.380124	0.389543	0.745684	0.555471
946	C1 (Obesity & Lipid Metab Type I)	9543	IGDCC3	0.211358	0.219272	0.623027	0.464058
949	C1 (Obesity & Lipid Metab Type I)	100287704	LOC100287704	0.454109	0.463768	0.785187	0.584832
951	C1 (Obesity & Lipid Metab Type I)	3543	IGLL1	0.171166	0.178463	0.58766	0.437652
957	C1 (Obesity & Lipid Metab Type I)	6703	SPRR2D	0.160768	0.167882	0.576445	0.42945
963	C1 (Obesity & Lipid Metab Type I)	124857	WFIKKN2	0.203759	0.211567	0.616109	0.458941
964	C1 (Obesity & Lipid Metab Type I)	348158	ACSM2B	0.128174	0.134643	0.543147	0.404502
965	C1 (Obesity & Lipid Metab Type I)	2515	ADAM2	0.131774	0.13832	0.547218	0.407533
969	C1 (Obesity & Lipid Metab Type I)	84665	MYPN	0.188362	0.19594	0.602378	0.448648
970	C1 (Obesity & Lipid Metab Type I)	6280	S100A9	0.169966	0.177242	0.586089	0.436555
972	C1 (Obesity & Lipid Metab Type I)	121952	LOC121952	0.0689862	0.0738716	0.461338	0.34401
973	C1 (Obesity & Lipid Metab Type I)	6291	SAA4	0.193561	0.201218	0.60716	0.452295
978	C1 (Obesity & Lipid Metab Type I)	6900	CNTN2	0.127175	0.133621	0.541256	0.403219
979	C1 (Obesity & Lipid Metab Type I)	79656	BEND5	0.0687862	0.0736652	0.461338	0.343655
982	C1 (Obesity & Lipid Metab Type I)	1280	COL2A1	0.267546	0.276133	0.674326	0.502195
983	C1 (Obesity & Lipid Metab Type I)	373861	HILS1	0.0411918	0.0450047	0.400855	0.298994
984	C1 (Obesity & Lipid Metab Type I)	121601	ANO4	0.124175	0.130556	0.53729	0.40032
988	C1 (Obesity & Lipid Metab Type I)	50964	SOST	0.204359	0.212175	0.616983	0.459581
994	C1 (Obesity & Lipid Metab Type I)	100126799	SNAR-A2	0.354529	0.363811	0.728102	0.542299
995	C1 (Obesity & Lipid Metab Type I)	3170	FOXA2	0.181964	0.189439	0.598126	0.445446
996	C1 (Obesity & Lipid Metab Type I)	114798	SLITRK1	0.182963	0.190456	0.599383	0.446464
997	C1 (Obesity & Lipid Metab Type I)	348980	HCN1	0.0613877	0.0660112	0.449323	0.334627
1002	C1 (Obesity & Lipid Metab Type I)	23538	OR52A1	0.945611	0.949932	0.98681	0.734963
1003	C1 (Obesity & Lipid Metab Type I)	148066	ZNRF4	0.456709	0.466373	0.787427	0.586426
1011	C1 (Obesity & Lipid Metab Type I)	286411	RP1-177G6.2	0.237952	0.24621	0.650606	0.484659
1012	C1 (Obesity & Lipid Metab Type I)	90246	LOC90246	0.24855	0.256932	0.659983	0.491513
1014	C1 (Obesity & Lipid Metab Type I)	60437	CDH26	0.178164	0.185578	0.594094	0.442558
1021	C1 (Obesity & Lipid Metab Type I)	1113	CHGA	0.170966	0.178259	0.587366	0.43747
1022	C1 (Obesity & Lipid Metab Type I)	677844	SNORA78	0.177165	0.184563	0.593363	0.441978
1024	C1 (Obesity & Lipid Metab Type I)	1944	EFNA3	0.102779	0.108649	0.511679	0.381205
1026	C1 (Obesity & Lipid Metab Type I)	6658	SOX3	0.321136	0.330195	0.706444	0.526256
1027	C1 (Obesity & Lipid Metab Type I)	390243	FOLR4	0.163367	0.170528	0.580193	0.432128
1031	C1 (Obesity & Lipid Metab Type I)	389118	CDHR4	0.316137	0.325158	0.702979	0.523667
1034	C1 (Obesity & Lipid Metab Type I)	64840	PORCN	0.114577	0.120737	0.526967	0.392452
1035	C1 (Obesity & Lipid Metab Type I)	123872	LRRC50	0.212358	0.220286	0.62454	0.465151
1042	C1 (Obesity & Lipid Metab Type I)	6273	S100A2	0.186763	0.194315	0.602105	0.448467
1048	C1 (Obesity & Lipid Metab Type I)	6855	SYP	0.14957	0.156476	0.565425	0.421132
1054	C1 (Obesity & Lipid Metab Type I)	79057	PRRG3	0.147371	0.154234	0.563124	0.419597
1057	C1 (Obesity & Lipid Metab Type I)	56651	C18orf2	0.222955	0.231026	0.636029	0.47374
1060	C1 (Obesity & Lipid Metab Type I)	389799	C9orf171	0.20216	0.209944	0.614712	0.457867
1064	C1 (Obesity & Lipid Metab Type I)	161582	DYX1C1	0.107179	0.113159	0.516424	0.384645
1065	C1 (Obesity & Lipid Metab Type I)	6701	SPRR2B	0.155769	0.162792	0.573151	0.426911
1068	C1 (Obesity & Lipid Metab Type I)	140880	CST11	0.262747	0.271284	0.671204	0.49994
1069	C1 (Obesity & Lipid Metab Type I)	341640	FREM2	0.271746	0.280375	0.67525	0.503039
1071	C1 (Obesity & Lipid Metab Type I)	55790	CSGALNACT1	0.123575	0.129942	0.53729	0.400316
1073	C1 (Obesity & Lipid Metab Type I)	100124536	SNORA38B	0.187363	0.194924	0.602182	0.448467
1083	C1 (Obesity & Lipid Metab Type I)	58498	MYL7	0.172965	0.180293	0.588914	0.438622
1096	C1 (Obesity & Lipid Metab Type I)	120103	SLC36A4	0.0795841	0.084807	0.48043	0.358004
1098	C1 (Obesity & Lipid Metab Type I)	2947	GSTM3	0.160368	0.167475	0.576219	0.429141
1103	C1 (Obesity & Lipid Metab Type I)	283518	KCNRG	0.267946	0.276537	0.674664	0.502478
1114	C1 (Obesity & Lipid Metab Type I)	92126	DSEL	0.10138	0.107213	0.509405	0.379605
1115	C1 (Obesity & Lipid Metab Type I)	123876	ACSM2A	0.344731	0.353953	0.722064	0.537775
1122	C1 (Obesity & Lipid Metab Type I)	692091	SNORD23	0.787043	0.79495	0.935114	0.696454
1129	C1 (Obesity & Lipid Metab Type I)	157773	C8orf48	0.119376	0.125648	0.532426	0.396517
1136	C1 (Obesity & Lipid Metab Type I)	10130	PDIA6	0.0657868	0.0705644	0.457544	0.34075
1140	C1 (Obesity & Lipid Metab Type I)	140828	C20orf56	0.0781844	0.0833639	0.477171	0.355367
1148	C1 (Obesity & Lipid Metab Type I)	246176	GAS2L2	0.213157	0.221097	0.62528	0.465735
1149	C1 (Obesity & Lipid Metab Type I)	161003	STOML3	0.158368	0.165439	0.574926	0.428169
1152	C1 (Obesity & Lipid Metab Type I)	283487	C13orf29	0.0983803	0.104135	0.505594	0.376828
1154	C1 (Obesity & Lipid Metab Type I)	56131	PCDHB4	0.132773	0.13934	0.547714	0.407944
1158	C1 (Obesity & Lipid Metab Type I)	200132	TCTEX1D1	0.202559	0.21035	0.615291	0.45823
1160	C1 (Obesity & Lipid Metab Type I)	2248	FGF3	0.374525	0.383916	0.741931	0.552543
1163	C1 (Obesity & Lipid Metab Type I)	219464	OR5T2	0.596081	0.605591	0.856233	0.63769
1168	C1 (Obesity & Lipid Metab Type I)	4184	SMCP	0.360728	0.370045	0.731467	0.54475
1171	C1 (Obesity & Lipid Metab Type I)	677766	SCARNA2	0.131174	0.137706	0.546274	0.407036
1174	C1 (Obesity & Lipid Metab Type I)	390756	OR3A4	0.425515	0.435108	0.769985	0.573436
1178	C1 (Obesity & Lipid Metab Type I)	677808	SNORA23	0.231154	0.239329	0.644462	0.48002
1180	C1 (Obesity & Lipid Metab Type I)	196294	IMMP1L	0.0915817	0.0971527	0.496374	0.369668
1185	C1 (Obesity & Lipid Metab Type I)	150678	MYEOV2	0.127774	0.134235	0.542012	0.403865
1187	C1 (Obesity & Lipid Metab Type I)	389458	LOC389458	0.110578	0.116641	0.520944	0.388011
1189	C1 (Obesity & Lipid Metab Type I)	390054	OR52A5	0.844431	0.851416	0.953453	0.710111
1190	C1 (Obesity & Lipid Metab Type I)	283491	OR7E156P	0.606679	0.616145	0.861153	0.641355
1194	C1 (Obesity & Lipid Metab Type I)	4168	MCF2	0.137972	0.144648	0.554781	0.413328
1195	C1 (Obesity & Lipid Metab Type I)	54886	LPPR1	0.183963	0.191472	0.599897	0.446765
1198	C1 (Obesity & Lipid Metab Type I)	8346	HIST1H2BI	0.122176	0.128511	0.535028	0.398455
1204	C1 (Obesity & Lipid Metab Type I)	3744	KCNA10	0.255349	0.263806	0.664879	0.495191
1206	C1 (Obesity & Lipid Metab Type I)	6753	SSTR3	0.295741	0.304595	0.688575	0.512865
1207	C1 (Obesity & Lipid Metab Type I)	121551	BTBD11	0.180164	0.187611	0.595739	0.443955
1210	C1 (Obesity & Lipid Metab Type I)	119692	OR51S1	0.646471	0.655731	0.879802	0.655264
1213	C1 (Obesity & Lipid Metab Type I)	341032	C11orf53	0.211358	0.219272	0.623027	0.464058
1221	C1 (Obesity & Lipid Metab Type I)	116173	CMTM5	0.381324	0.390748	0.746895	0.556241
1223	C1 (Obesity & Lipid Metab Type I)	100190940	LOC100190940	0.180164	0.187611	0.595739	0.443955
1224	C1 (Obesity & Lipid Metab Type I)	649330	LOC649330	0.0777844	0.082952	0.476999	0.355367
1232	C1 (Obesity & Lipid Metab Type I)	100124535	SNORA36C	0.934013	0.938756	0.983497	0.732472
1233	C1 (Obesity & Lipid Metab Type I)	317716	BASE	0.945811	0.950124	0.98681	0.734963
1234	C1 (Obesity & Lipid Metab Type I)	91977	MYOZ3	0.177564	0.184969	0.593742	0.442182
1237	C1 (Obesity & Lipid Metab Type I)	23026	MYO16	0.260148	0.268657	0.669668	0.498773
1238	C1 (Obesity & Lipid Metab Type I)	1144	CHRND	0.230554	0.238721	0.643489	0.47923
1239	C1 (Obesity & Lipid Metab Type I)	201625	DNAH12	0.289742	0.298542	0.684466	0.509835
1240	C1 (Obesity & Lipid Metab Type I)	9355	LHX2	0.269946	0.278557	0.67525	0.503039
1243	C1 (Obesity & Lipid Metab Type I)	3568	IL5RA	0.206159	0.214001	0.618446	0.460681
1244	C1 (Obesity & Lipid Metab Type I)	168417	ZNF679	0.132374	0.138932	0.547494	0.40778
1248	C1 (Obesity & Lipid Metab Type I)	145845	LOC145845	0.235753	0.243984	0.648218	0.482946
1259	C1 (Obesity & Lipid Metab Type I)	260436	C4orf7	0.226155	0.234266	0.638715	0.47581
1262	C1 (Obesity & Lipid Metab Type I)	646486	FABP12	0.95161	0.955692	0.98829	0.736016
1264	C1 (Obesity & Lipid Metab Type I)	9607	CARTPT	0.412917	0.42247	0.763886	0.569048
1265	C1 (Obesity & Lipid Metab Type I)	1591	CYP24A1	0.208558	0.216434	0.620837	0.46246
1266	C1 (Obesity & Lipid Metab Type I)	24141	C20orf103	0.179164	0.186595	0.594636	0.442991
1267	C1 (Obesity & Lipid Metab Type I)	440533	PSG8	0.341132	0.35033	0.719739	0.536016
1268	C1 (Obesity & Lipid Metab Type I)	3024	HIST1H1A	0.0991802	0.104956	0.506282	0.377094
1270	C1 (Obesity & Lipid Metab Type I)	4117	MAK	0.143771	0.150564	0.560108	0.417172
1274	C1 (Obesity & Lipid Metab Type I)	403314	APOBEC4	0.352529	0.3618	0.726758	0.541298
1277	C1 (Obesity & Lipid Metab Type I)	80133	C1orf129	0.286743	0.295516	0.682722	0.508448
1280	C1 (Obesity & Lipid Metab Type I)	728402	TPI1P3	0.0939812	0.0996184	0.500656	0.372925
1286	C1 (Obesity & Lipid Metab Type I)	256281	NUDT14	0.0903819	0.0959198	0.494967	0.369014
1301	C1 (Obesity & Lipid Metab Type I)	221421	RSPH9	0.24875	0.257134	0.660257	0.491718
1303	C1 (Obesity & Lipid Metab Type I)	57093	TRIM49	0.335333	0.344493	0.716263	0.533427
1304	C1 (Obesity & Lipid Metab Type I)	3050	HBZ	0.156769	0.16381	0.574138	0.427582
1307	C1 (Obesity & Lipid Metab Type I)	10345	TRDN	0.242352	0.250661	0.654614	0.487579
1309	C1 (Obesity & Lipid Metab Type I)	22915	MMRN1	0.175765	0.18314	0.59255	0.441366
1312	C1 (Obesity & Lipid Metab Type I)	54905	CYP2W1	0.319736	0.328784	0.705771	0.525624
1314	C1 (Obesity & Lipid Metab Type I)	6783	SULT1E1	0.113577	0.119714	0.524956	0.390954
1315	C1 (Obesity & Lipid Metab Type I)	100124412	FAM138E	0.258748	0.267243	0.667717	0.497399
1316	C1 (Obesity & Lipid Metab Type I)	23349	KIAA1045	0.142172	0.148932	0.558646	0.416044
1319	C1 (Obesity & Lipid Metab Type I)	5304	PIP	0.344731	0.353953	0.722064	0.537775
1332	C1 (Obesity & Lipid Metab Type I)	171483	FAM9B	0.109178	0.115208	0.518394	0.386372
1337	C1 (Obesity & Lipid Metab Type I)	134829	CLVS2	0.365127	0.374469	0.734727	0.547205
1342	C1 (Obesity & Lipid Metab Type I)	57529	RGAG1	0.19996	0.207712	0.612378	0.456094
1346	C1 (Obesity & Lipid Metab Type I)	388611	CD164L2	0.235353	0.243579	0.648218	0.482827
1350	C1 (Obesity & Lipid Metab Type I)	54898	ELOVL2	0.192561	0.200204	0.605897	0.451545
1355	C1 (Obesity & Lipid Metab Type I)	1945	EFNA4	0.0873825	0.0928352	0.493006	0.367514
1357	C1 (Obesity & Lipid Metab Type I)	84767	SPRYD5	0.205759	0.213595	0.617969	0.460224
1361	C1 (Obesity & Lipid Metab Type I)	6229	RPS24	0.105179	0.111109	0.514634	0.383586
1363	C1 (Obesity & Lipid Metab Type I)	1995	ELAVL3	0.255349	0.263806	0.664879	0.495191
1369	C1 (Obesity & Lipid Metab Type I)	100130988	C7orf72	0.610678	0.620127	0.862358	0.642252
1370	C1 (Obesity & Lipid Metab Type I)	55384	MEG3	0.277944	0.286634	0.677346	0.504445
1372	C1 (Obesity & Lipid Metab Type I)	245932	DEFB119	0.582484	0.592043	0.850385	0.633336
1373	C1 (Obesity & Lipid Metab Type I)	10876	EDDM3A	0.229354	0.237506	0.642148	0.478329
1377	C1 (Obesity & Lipid Metab Type I)	128153	SPATA17	0.134973	0.141586	0.550483	0.410087
1386	C1 (Obesity & Lipid Metab Type I)	388701	C1orf189	0.316137	0.325158	0.702979	0.523667
1388	C1 (Obesity & Lipid Metab Type I)	200162	SPAG17	0.157568	0.164625	0.574607	0.428007
1395	C1 (Obesity & Lipid Metab Type I)	7076	TIMP1	0.131174	0.137706	0.546274	0.407036
1396	C1 (Obesity & Lipid Metab Type I)	22822	PHLDA1	0.166967	0.174191	0.582299	0.43377
1402	C1 (Obesity & Lipid Metab Type I)	100133171	SPANXB2	0.431514	0.441123	0.772845	0.575716
1420	C1 (Obesity & Lipid Metab Type I)	133690	CAPSL	0.215157	0.223124	0.627381	0.467234
1428	C1 (Obesity & Lipid Metab Type I)	729475	RAD51AP2	0.256149	0.264615	0.665442	0.495673
1429	C1 (Obesity & Lipid Metab Type I)	79805	VASH2	0.146371	0.153215	0.562791	0.419186
1431	C1 (Obesity & Lipid Metab Type I)	51351	ZNF117	0.136573	0.143219	0.552771	0.412115
1433	C1 (Obesity & Lipid Metab Type I)	1046	CDX4	0.80224	0.809929	0.938988	0.699319
1437	C1 (Obesity & Lipid Metab Type I)	1807	DPYS	0.256349	0.264817	0.665793	0.495841
1438	C1 (Obesity & Lipid Metab Type I)	203413	CXorf61	0.366527	0.375876	0.735813	0.548041
1442	C1 (Obesity & Lipid Metab Type I)	133923	ZNF474	0.24835	0.25673	0.659793	0.491372
1443	C1 (Obesity & Lipid Metab Type I)	5179	PENK	0.117377	0.123602	0.530455	0.395049
1447	C1 (Obesity & Lipid Metab Type I)	222256	CDHR3	0.341932	0.351135	0.720316	0.536583
1451	C1 (Obesity & Lipid Metab Type I)	677799	SNORA11	0.173965	0.18131	0.59036	0.439663
1458	C1 (Obesity & Lipid Metab Type I)	2596	GAP43	0.324735	0.333821	0.709539	0.528516
1463	C1 (Obesity & Lipid Metab Type I)	23316	CUX2	0.268746	0.277345	0.67525	0.503039
1465	C1 (Obesity & Lipid Metab Type I)	128954	GAB4	0.195361	0.203045	0.608273	0.453004
1466	C1 (Obesity & Lipid Metab Type I)	100287718	LOC100287718	0.268346	0.276942	0.675174	0.502858
1475	C1 (Obesity & Lipid Metab Type I)	130813	C2orf50	0.183363	0.190862	0.599735	0.446645
1485	C1 (Obesity & Lipid Metab Type I)	8366	HIST1H4B	0.127774	0.134235	0.542012	0.403865
1490	C1 (Obesity & Lipid Metab Type I)	197021	LCTL	0.188162	0.195737	0.602301	0.448648
1491	C1 (Obesity & Lipid Metab Type I)	128872	HMGB3L1	0.14997	0.156884	0.565999	0.421598
1495	C1 (Obesity & Lipid Metab Type I)	390539	OR4N3P	0.272945	0.281587	0.67525	0.503039
1500	C1 (Obesity & Lipid Metab Type I)	93654	ST7OT2	0.119176	0.125443	0.532426	0.396517
1505	C1 (Obesity & Lipid Metab Type I)	1646	AKR1C2	0.257149	0.265626	0.666801	0.496832
1507	C1 (Obesity & Lipid Metab Type I)	114131	UCN3	0.493501	0.503199	0.807208	0.601181
1509	C1 (Obesity & Lipid Metab Type I)	401124	DTHD1	0.440712	0.450344	0.776408	0.578244
1511	C1 (Obesity & Lipid Metab Type I)	6564	SLC15A1	0.221356	0.229405	0.634192	0.472504
1520	C1 (Obesity & Lipid Metab Type I)	594842	HAS2AS	0.160368	0.167475	0.576219	0.429141
1522	C1 (Obesity & Lipid Metab Type I)	91181	NUP210L	0.619076	0.628486	0.866175	0.645094
1527	C1 (Obesity & Lipid Metab Type I)	130120	REG3G	0.237552	0.245806	0.650292	0.484329
1529	C1 (Obesity & Lipid Metab Type I)	171024	SYNPO2	0.254349	0.262796	0.66396	0.494538
1539	C1 (Obesity & Lipid Metab Type I)	55502	HES6	0.213157	0.221097	0.62528	0.465735
1541	C1 (Obesity & Lipid Metab Type I)	10655	DMRT2	0.388722	0.39818	0.749658	0.558324
1546	C1 (Obesity & Lipid Metab Type I)	2916	GRM6	0.115377	0.121556	0.527548	0.39319
1547	C1 (Obesity & Lipid Metab Type I)	386685	KRTAP10-12	0.938412	0.943	0.984745	0.733414
1548	C1 (Obesity & Lipid Metab Type I)	286135	LOC286135	0.892222	0.898178	0.971479	0.723553
1549	C1 (Obesity & Lipid Metab Type I)	341416	OR6C2	0.914817	0.920166	0.97849	0.728755
1550	C1 (Obesity & Lipid Metab Type I)	221613	HIST1H2AA	0.74845	0.75684	0.921525	0.686356
1551	C1 (Obesity & Lipid Metab Type I)	140732	SUN5	0.90062	0.906362	0.973908	0.725325
1552	C1 (Obesity & Lipid Metab Type I)	353288	KRT26	0.883423	0.889592	0.96868	0.721489
1553	C1 (Obesity & Lipid Metab Type I)	127385	OR10J5	0.926615	0.931602	0.980534	0.730285
1574	C1 (Obesity & Lipid Metab Type I)	2897	GRIK1	0.191562	0.199188	0.605256	0.450826
1576	C1 (Obesity & Lipid Metab Type I)	8811	GALR2	0.252549	0.260976	0.662886	0.493833
1581	C1 (Obesity & Lipid Metab Type I)	6542	SLC7A2	0.197161	0.204872	0.610034	0.454489
1591	C1 (Obesity & Lipid Metab Type I)	27255	CNTN6	0.132973	0.139544	0.547878	0.40823
1592	C1 (Obesity & Lipid Metab Type I)	54361	WNT4	0.203159	0.210959	0.615746	0.458704
1594	C1 (Obesity & Lipid Metab Type I)	2994	GYPB	0.254949	0.263402	0.664343	0.494761
1596	C1 (Obesity & Lipid Metab Type I)	200373	PCDP1	0.171766	0.179073	0.588244	0.438196
1598	C1 (Obesity & Lipid Metab Type I)	23504	RIMBP2	0.175765	0.18314	0.59255	0.441366
1606	C1 (Obesity & Lipid Metab Type I)	254240	BPIL2	0.272745	0.281385	0.67525	0.503039
1607	C1 (Obesity & Lipid Metab Type I)	8653	DDX3Y	0.643671	0.652948	0.878691	0.654409
1617	C1 (Obesity & Lipid Metab Type I)	1586	CYP17A1	0.278344	0.287038	0.677346	0.504445
1625	C1 (Obesity & Lipid Metab Type I)	3746	KCNC1	0.438512	0.448139	0.775995	0.577912
1626	C1 (Obesity & Lipid Metab Type I)	83795	KCNK16	0.458708	0.468375	0.788623	0.587317
1627	C1 (Obesity & Lipid Metab Type I)	339976	TRIML1	0.290142	0.298946	0.684938	0.510098
1632	C1 (Obesity & Lipid Metab Type I)	84659	RNASE7	0.167766	0.175005	0.582811	0.434261
1645	C1 (Obesity & Lipid Metab Type I)	374864	C18orf34	0.24875	0.257134	0.660257	0.491718
1652	C1 (Obesity & Lipid Metab Type I)	146167	SLC38A8	0.274745	0.283404	0.675787	0.503313
1662	C1 (Obesity & Lipid Metab Type I)	4113	MAGEB2	0.470906	0.480589	0.794492	0.59176
1663	C1 (Obesity & Lipid Metab Type I)	129790	C7orf13	0.0927814	0.0983854	0.49971	0.372153
1665	C1 (Obesity & Lipid Metab Type I)	84075	FSCB	0.240352	0.248639	0.652302	0.48589
1671	C1 (Obesity & Lipid Metab Type I)	400940	LOC400940	0.268946	0.277547	0.67525	0.503039
1672	C1 (Obesity & Lipid Metab Type I)	401665	OR51T1	0.809638	0.817215	0.941635	0.70127
1673	C1 (Obesity & Lipid Metab Type I)	150379	PNPLA5	0.246351	0.254708	0.658057	0.490143
1676	C1 (Obesity & Lipid Metab Type I)	339390	CLEC4G	0.124375	0.13076	0.537475	0.40032
1682	C1 (Obesity & Lipid Metab Type I)	2823	GPM6A	0.267746	0.276335	0.674326	0.502195
1683	C1 (Obesity & Lipid Metab Type I)	3552	IL1A	0.276745	0.285423	0.676732	0.503987
1685	C1 (Obesity & Lipid Metab Type I)	56142	PCDHA6	0.166367	0.173581	0.581293	0.433168
1697	C1 (Obesity & Lipid Metab Type I)	374897	SBSN	0.226155	0.234266	0.638715	0.47581
1698	C1 (Obesity & Lipid Metab Type I)	2993	GYPA	0.169966	0.177242	0.586089	0.436555
1707	C1 (Obesity & Lipid Metab Type I)	727940	RHOXF2B	0.233153	0.241352	0.645914	0.481036
1709	C1 (Obesity & Lipid Metab Type I)	113091	PTH2	0.359728	0.36904	0.730856	0.544316
1716	C1 (Obesity & Lipid Metab Type I)	132243	H1FOO	0.381124	0.390547	0.746646	0.556135
1719	C1 (Obesity & Lipid Metab Type I)	9760	TOX	0.167566	0.174802	0.582807	0.434038
1721	C1 (Obesity & Lipid Metab Type I)	152273	FGD5	0.208558	0.216434	0.620837	0.46246
1727	C1 (Obesity & Lipid Metab Type I)	11197	WIF1	0.488302	0.497999	0.805118	0.59965
1729	C1 (Obesity & Lipid Metab Type I)	168002	DACT2	0.142771	0.149544	0.559077	0.416484
1732	C1 (Obesity & Lipid Metab Type I)	6629	SNRPB2	0.107379	0.113364	0.516781	0.384956
1733	C1 (Obesity & Lipid Metab Type I)	1549	CYP2A7	0.308938	0.317902	0.698855	0.520521
1741	C1 (Obesity & Lipid Metab Type I)	55545	MSX2P1	0.220156	0.22819	0.633411	0.471725
1742	C1 (Obesity & Lipid Metab Type I)	144776	LOC144776	0.780644	0.788638	0.932151	0.694288
1744	C1 (Obesity & Lipid Metab Type I)	9940	DLEC1	0.235753	0.243984	0.648218	0.482946
1745	C1 (Obesity & Lipid Metab Type I)	221823	PRPS1L1	0.220356	0.228392	0.633543	0.471955
1751	C1 (Obesity & Lipid Metab Type I)	345630	FBLL1	0.20136	0.209133	0.613797	0.457139
1760	C1 (Obesity & Lipid Metab Type I)	100128731	OST4	0.115177	0.121351	0.527548	0.39319
1765	C1 (Obesity & Lipid Metab Type I)	5670	PSG2	0.954409	0.958373	0.988896	0.736467
1767	C1 (Obesity & Lipid Metab Type I)	259240	WFDC9	0.903419	0.909087	0.974677	0.725897
1766	C1 (Obesity & Lipid Metab Type I)	122742	OR4L1	0.941812	0.946276	0.985341	0.733857
1768	C1 (Obesity & Lipid Metab Type I)	1007	CDH9	0.40092	0.410429	0.756482	0.56338
1794	C1 (Obesity & Lipid Metab Type I)	100124534	SNORA84	0.272945	0.281587	0.67525	0.503039
1797	C1 (Obesity & Lipid Metab Type I)	7447	VSNL1	0.189162	0.196752	0.60287	0.449154
1809	C1 (Obesity & Lipid Metab Type I)	3018	HIST1H2BB	0.162767	0.169918	0.579164	0.431556
1811	C1 (Obesity & Lipid Metab Type I)	388714	FMO6P	0.296741	0.305603	0.689652	0.513638
1818	C1 (Obesity & Lipid Metab Type I)	84332	DYDC2	0.157369	0.164421	0.574607	0.428007
1830	C1 (Obesity & Lipid Metab Type I)	163255	ZNF540	0.164167	0.171343	0.580963	0.432859
1834	C1 (Obesity & Lipid Metab Type I)	339145	FAM92B	0.255749	0.26421	0.665161	0.495464
1839	C1 (Obesity & Lipid Metab Type I)	8403	SOX14	0.307139	0.316088	0.697551	0.519607
1841	C1 (Obesity & Lipid Metab Type I)	216	ALDH1A1	0.311138	0.32012	0.700194	0.521554
1845	C1 (Obesity & Lipid Metab Type I)	155465	AGR3	0.189562	0.197158	0.603097	0.449357
1848	C1 (Obesity & Lipid Metab Type I)	6779	STATH	0.25035	0.258752	0.661766	0.492854
1849	C1 (Obesity & Lipid Metab Type I)	57710	KIAA1614	0.122176	0.128511	0.535028	0.398455
1853	C1 (Obesity & Lipid Metab Type I)	1672	DEFB1	0.214757	0.222719	0.627284	0.467194
1855	C1 (Obesity & Lipid Metab Type I)	80135	RPF1	0.0987802	0.104545	0.506129	0.377094
1864	C1 (Obesity & Lipid Metab Type I)	135138	PACRG	0.146571	0.153418	0.562791	0.419366
1866	C1 (Obesity & Lipid Metab Type I)	266695	DKFZp686A1627	0.263947	0.272496	0.672446	0.500844
1873	C1 (Obesity & Lipid Metab Type I)	5858	PZP	0.342531	0.351739	0.720397	0.536682
1884	C1 (Obesity & Lipid Metab Type I)	170622	COMMD6	0.121176	0.127489	0.534794	0.398409
1890	C1 (Obesity & Lipid Metab Type I)	551	AVP	0.294941	0.303788	0.687805	0.512379
1896	C1 (Obesity & Lipid Metab Type I)	5147	PDE6D	0.123175	0.129533	0.536583	0.39974
1903	C1 (Obesity & Lipid Metab Type I)	4158	MC2R	0.169166	0.176429	0.585099	0.435745
1912	C1 (Obesity & Lipid Metab Type I)	619562	SNORA3	0.302739	0.311653	0.694552	0.517403
1913	C1 (Obesity & Lipid Metab Type I)	285780	LOC285780	0.24995	0.258348	0.661646	0.492784
1921	C1 (Obesity & Lipid Metab Type I)	255626	HIST1H2BA	0.987602	0.989647	0.99624	0.742009
1927	C1 (Obesity & Lipid Metab Type I)	2562	GABRB3	0.15217	0.159125	0.569277	0.423962
1929	C1 (Obesity & Lipid Metab Type I)	81029	WNT5B	0.162967	0.170122	0.579274	0.431556
1932	C1 (Obesity & Lipid Metab Type I)	144448	TSPAN19	0.262348	0.27088	0.671204	0.49994
1933	C1 (Obesity & Lipid Metab Type I)	130399	ACVR1C	0.186563	0.194112	0.601873	0.448237
1935	C1 (Obesity & Lipid Metab Type I)	159963	SLC5A12	0.157369	0.164421	0.574607	0.428007
1936	C1 (Obesity & Lipid Metab Type I)	85569	GALP	0.35233	0.361599	0.726638	0.541235
1939	C1 (Obesity & Lipid Metab Type I)	8200	GDF5	0.280744	0.289461	0.678911	0.50561
1944	C1 (Obesity & Lipid Metab Type I)	390437	OR4N5	0.897021	0.902855	0.972498	0.724293
1943	C1 (Obesity & Lipid Metab Type I)	3448	IFNA14	0.94981	0.953965	0.988078	0.735914
1945	C1 (Obesity & Lipid Metab Type I)	81341	OR10W1	0.905219	0.910838	0.975644	0.726636
1946	C1 (Obesity & Lipid Metab Type I)	8756	ADAM7	0.404719	0.414243	0.758077	0.564568
1947	C1 (Obesity & Lipid Metab Type I)	497634	BEYLA	0.891822	0.897787	0.971301	0.72344
1948	C1 (Obesity & Lipid Metab Type I)	353131	LCE1A	0.884223	0.890373	0.968884	0.721583
1950	C1 (Obesity & Lipid Metab Type I)	148823	C1orf150	0.274345	0.283	0.675787	0.503313
1957	C1 (Obesity & Lipid Metab Type I)	5949	RBP3	0.252549	0.260976	0.662886	0.493833
1960	C1 (Obesity & Lipid Metab Type I)	6547	SLC8A3	0.555089	0.564725	0.83723	0.623562
1965	C1 (Obesity & Lipid Metab Type I)	391356	C2orf79	0.112977	0.119099	0.523953	0.390207
1966	C1 (Obesity & Lipid Metab Type I)	360226	PRSS41	0.435713	0.445333	0.775002	0.577323
1968	C1 (Obesity & Lipid Metab Type I)	2555	GABRA2	0.25035	0.258752	0.661766	0.492854
1971	C1 (Obesity & Lipid Metab Type I)	57467	HHATL	0.315737	0.324755	0.702698	0.523382
1974	C1 (Obesity & Lipid Metab Type I)	6233	RPS27A	0.124175	0.130556	0.53729	0.40032
1976	C1 (Obesity & Lipid Metab Type I)	9118	INA	0.238552	0.246817	0.650773	0.484687
1979	C1 (Obesity & Lipid Metab Type I)	54510	PCDH18	0.188362	0.19594	0.602378	0.448648
1987	C1 (Obesity & Lipid Metab Type I)	92346	C1orf105	0.268546	0.277144	0.67525	0.503039
1989	C1 (Obesity & Lipid Metab Type I)	158724	FAM47A	0.278144	0.286836	0.677346	0.504445
1999	C1 (Obesity & Lipid Metab Type I)	2016	EMX1	0.132773	0.13934	0.547714	0.407944
2000	C1 (Obesity & Lipid Metab Type I)	120237	DBX1	0.402919	0.412436	0.756986	0.563807
2001	C1 (Obesity & Lipid Metab Type I)	55531	ELMOD1	0.187762	0.195331	0.602301	0.448648
2002	C1 (Obesity & Lipid Metab Type I)	5453	POU3F1	0.475705	0.485393	0.797125	0.593692
2003	C1 (Obesity & Lipid Metab Type I)	100132994	CXorf49B	0.313337	0.322337	0.701377	0.522435
2012	C1 (Obesity & Lipid Metab Type I)	4014	LOR	0.343331	0.352544	0.721045	0.536989
2013	C1 (Obesity & Lipid Metab Type I)	3062	HCRTR2	0.279744	0.288451	0.67825	0.505118
2015	C1 (Obesity & Lipid Metab Type I)	192286	HIGD2A	0.131374	0.137911	0.546552	0.407079
2021	C1 (Obesity & Lipid Metab Type I)	198437	C20orf201	0.178364	0.185782	0.594094	0.442624
2031	C1 (Obesity & Lipid Metab Type I)	677828	SNORA47	0.269546	0.278153	0.67525	0.503039
2034	C1 (Obesity & Lipid Metab Type I)	439927	C1orf180	0.343931	0.353148	0.721567	0.53746
2037	C1 (Obesity & Lipid Metab Type I)	54660	PCDHB18	0.240552	0.248841	0.652672	0.486069
2039	C1 (Obesity & Lipid Metab Type I)	54360	CYTL1	0.253349	0.261785	0.663374	0.494134
2040	C1 (Obesity & Lipid Metab Type I)	122011	CSNK1A1L	0.166767	0.173988	0.582096	0.433655
2044	C1 (Obesity & Lipid Metab Type I)	199713	NLRP7	0.336533	0.345701	0.717089	0.534043
2049	C1 (Obesity & Lipid Metab Type I)	144347	FAM101A	0.189362	0.196955	0.603097	0.449175
2050	C1 (Obesity & Lipid Metab Type I)	25876	SPEF1	0.190162	0.197768	0.60334	0.449503
2051	C1 (Obesity & Lipid Metab Type I)	3236	HOXD10	0.403119	0.412637	0.757084	0.56388
2062	C1 (Obesity & Lipid Metab Type I)	348021	LOC348021	0.387123	0.396574	0.74868	0.557779
2063	C1 (Obesity & Lipid Metab Type I)	285194	LOC285194	0.25135	0.259763	0.662379	0.493329
2070	C1 (Obesity & Lipid Metab Type I)	10245	TIMM17B	0.206959	0.214812	0.619003	0.461263
2071	C1 (Obesity & Lipid Metab Type I)	91461	PKDCC	0.186363	0.193909	0.601873	0.448237
2078	C1 (Obesity & Lipid Metab Type I)	4633	MYL2	0.412517	0.422069	0.763697	0.568753
2080	C1 (Obesity & Lipid Metab Type I)	65055	REEP1	0.190562	0.198173	0.603751	0.449892
2083	C1 (Obesity & Lipid Metab Type I)	154865	IQUB	0.269546	0.278153	0.67525	0.503039
2087	C1 (Obesity & Lipid Metab Type I)	3026	HABP2	0.579884	0.589452	0.848945	0.632263
2091	C1 (Obesity & Lipid Metab Type I)	5408	PNLIPRP2	0.358528	0.367833	0.72989	0.543657
2097	C1 (Obesity & Lipid Metab Type I)	6659	SOX4	0.129374	0.135869	0.544411	0.405484
2104	C1 (Obesity & Lipid Metab Type I)	55110	MAGOHB	0.142771	0.149544	0.559077	0.416484
2113	C1 (Obesity & Lipid Metab Type I)	3759	KCNJ2	0.174965	0.182326	0.591699	0.440733
2120	C1 (Obesity & Lipid Metab Type I)	2554	GABRA1	0.0973805	0.103109	0.503861	0.375575
2121	C1 (Obesity & Lipid Metab Type I)	4868	NPHS1	0.120976	0.127284	0.534486	0.398051
2123	C1 (Obesity & Lipid Metab Type I)	677776	SCARNA8	0.339532	0.34872	0.71932	0.53576
2124	C1 (Obesity & Lipid Metab Type I)	389761	FLJ43859	0.231954	0.240138	0.644536	0.480042
2126	C1 (Obesity & Lipid Metab Type I)	57489	ODF2L	0.110578	0.116641	0.520944	0.388011
2137	C1 (Obesity & Lipid Metab Type I)	142910	LIPJ	0.316337	0.325359	0.703119	0.523667
2139	C1 (Obesity & Lipid Metab Type I)	1446	CSN1S1	0.690262	0.699213	0.89655	0.667736
2147	C1 (Obesity & Lipid Metab Type I)	157574	FBXO16	0.14957	0.156476	0.565425	0.421132
2153	C1 (Obesity & Lipid Metab Type I)	9622	KLK4	0.237952	0.24621	0.650606	0.484659
2161	C1 (Obesity & Lipid Metab Type I)	127731	VWA5B1	0.307139	0.316088	0.697551	0.519607
2162	C1 (Obesity & Lipid Metab Type I)	155	ADRB3	0.347131	0.356367	0.72323	0.538616
2163	C1 (Obesity & Lipid Metab Type I)	55505	NOP10	0.15077	0.157699	0.567141	0.422371
2167	C1 (Obesity & Lipid Metab Type I)	340120	ANKRD34B	0.267147	0.275729	0.674326	0.502195
2173	C1 (Obesity & Lipid Metab Type I)	346288	2022-09-14	0.355129	0.364414	0.72846	0.542511
2176	C1 (Obesity & Lipid Metab Type I)	127795	C1orf87	0.287742	0.296525	0.683834	0.509276
2182	C1 (Obesity & Lipid Metab Type I)	664701	ZNF826	0.218356	0.226366	0.632131	0.470937
2185	C1 (Obesity & Lipid Metab Type I)	58158	NEUROD4	0.416317	0.425881	0.76485	0.569663
2186	C1 (Obesity & Lipid Metab Type I)	2516	NR5A1	0.307538	0.316492	0.697842	0.519737
2189	C1 (Obesity & Lipid Metab Type I)	2620	GAS2	0.506499	0.516196	0.813369	0.605746
2198	C1 (Obesity & Lipid Metab Type I)	7455	ZAN	0.256749	0.265221	0.666326	0.496269
2202	C1 (Obesity & Lipid Metab Type I)	57094	CPA6	0.393321	0.402799	0.752729	0.560585
2209	C1 (Obesity & Lipid Metab Type I)	122060	SLAIN1	0.15157	0.158514	0.568068	0.423177
2215	C1 (Obesity & Lipid Metab Type I)	93273	LEMD1	0.188762	0.196346	0.602718	0.449006
2226	C1 (Obesity & Lipid Metab Type I)	56934	CA10	0.119976	0.126262	0.532475	0.396553
2230	C1 (Obesity & Lipid Metab Type I)	100188954	NCRNA00093	0.267347	0.275931	0.674326	0.502195
2233	C1 (Obesity & Lipid Metab Type I)	130497	OSR1	0.234953	0.243175	0.648102	0.482784
2243	C1 (Obesity & Lipid Metab Type I)	8022	LHX3	0.0933813	0.0990019	0.500447	0.372896
2247	C1 (Obesity & Lipid Metab Type I)	26636	OR7E37P	0.158368	0.165439	0.574926	0.428169
2257	C1 (Obesity & Lipid Metab Type I)	90576	ZNF799	0.229954	0.238113	0.642863	0.478829
2260	C1 (Obesity & Lipid Metab Type I)	2691	GHRH	0.486703	0.496398	0.804095	0.598839
2267	C1 (Obesity & Lipid Metab Type I)	51561	IL23A	0.24995	0.258348	0.661646	0.492784
2269	C1 (Obesity & Lipid Metab Type I)	3732	CD82	0.116977	0.123193	0.529464	0.394311
2272	C1 (Obesity & Lipid Metab Type I)	339184	CCDC144NL	0.292741	0.301569	0.687044	0.511668
2275	C1 (Obesity & Lipid Metab Type I)	344454	AOX2P	0.893221	0.899153	0.971691	0.723759
2276	C1 (Obesity & Lipid Metab Type I)	9366	RAB9BP1	0.911218	0.91667	0.977696	0.728145
2277	C1 (Obesity & Lipid Metab Type I)	89766	UMODL1	0.30074	0.309636	0.693373	0.51641
2283	C1 (Obesity & Lipid Metab Type I)	1260	CNGA2	0.319536	0.328583	0.705495	0.525408
2293	C1 (Obesity & Lipid Metab Type I)	139420	SMEK3P	0.75245	0.760794	0.921861	0.686603
2296	C1 (Obesity & Lipid Metab Type I)	642587	LOC642587	0.439312	0.448941	0.776045	0.578034
2298	C1 (Obesity & Lipid Metab Type I)	57709	SLC7A14	0.387323	0.396775	0.74868	0.557779
2300	C1 (Obesity & Lipid Metab Type I)	79315	OR7E91P	0.245351	0.253696	0.657032	0.489348
2309	C1 (Obesity & Lipid Metab Type I)	7060	THBS4	0.336333	0.3455	0.717089	0.534043
2313	C1 (Obesity & Lipid Metab Type I)	51002	TPRKB	0.137972	0.144648	0.554781	0.413328
2315	C1 (Obesity & Lipid Metab Type I)	84281	C2orf88	0.14957	0.156476	0.565425	0.421132
2316	C1 (Obesity & Lipid Metab Type I)	286887	KRT6C	0.292941	0.301771	0.687044	0.511784
2318	C1 (Obesity & Lipid Metab Type I)	729176	LOC729176	0.121576	0.127898	0.534949	0.398455
2326	C1 (Obesity & Lipid Metab Type I)	348303	SELV	0.338932	0.348116	0.718844	0.535571
2327	C1 (Obesity & Lipid Metab Type I)	51314	TXNDC3	0.317536	0.326568	0.704096	0.524432
2334	C1 (Obesity & Lipid Metab Type I)	58155	PTBP2	0.153969	0.160959	0.571635	0.425872
2345	C1 (Obesity & Lipid Metab Type I)	5015	OTX2	0.467307	0.476985	0.792587	0.590269
2350	C1 (Obesity & Lipid Metab Type I)	758	MPPED1	0.410118	0.419661	0.762141	0.56762
2351	C1 (Obesity & Lipid Metab Type I)	121391	KRT74	0.442312	0.451947	0.777691	0.579175
2358	C1 (Obesity & Lipid Metab Type I)	83741	TFAP2D	0.945211	0.949547	0.986635	0.734821
2359	C1 (Obesity & Lipid Metab Type I)	353140	LCE2C	0.90042	0.906167	0.973846	0.725259
2367	C1 (Obesity & Lipid Metab Type I)	23574	PRG1	0.211358	0.219272	0.623027	0.464058
2369	C1 (Obesity & Lipid Metab Type I)	200403	VWA3B	0.30154	0.310443	0.693815	0.51671
2372	C1 (Obesity & Lipid Metab Type I)	132204	SYNPR	0.35113	0.360391	0.725694	0.540451
2376	C1 (Obesity & Lipid Metab Type I)	653275	CFC1B	0.0221956	0.0249991	0.330695	0.24628
2378	C1 (Obesity & Lipid Metab Type I)	677772	SCARNA6	0.286343	0.295112	0.682482	0.508329
2392	C1 (Obesity & Lipid Metab Type I)	4223	MEOX2	0.385323	0.394766	0.748021	0.557105
2394	C1 (Obesity & Lipid Metab Type I)	205147	FAM123C	0.0889822	0.0944804	0.494197	0.368047
2396	C1 (Obesity & Lipid Metab Type I)	677801	SNORA14A	0.310738	0.319717	0.699842	0.521255
2403	C1 (Obesity & Lipid Metab Type I)	135295	SFRS13B	0.142971	0.149748	0.559256	0.41667
2405	C1 (Obesity & Lipid Metab Type I)	253868	C20orf200	0.291742	0.30056	0.686189	0.511031
2410	C1 (Obesity & Lipid Metab Type I)	84894	LINGO1	0.155969	0.162996	0.573151	0.427
2429	C1 (Obesity & Lipid Metab Type I)	83853	ROPN1L	0.293741	0.302577	0.687347	0.512008
2436	C1 (Obesity & Lipid Metab Type I)	150350	ENTHD1	0.293141	0.301972	0.687273	0.511899
2445	C1 (Obesity & Lipid Metab Type I)	27156	RTDR1	0.247351	0.255719	0.659098	0.491014
2446	C1 (Obesity & Lipid Metab Type I)	55629	PNRC2	0.145171	0.151991	0.561089	0.417903
2447	C1 (Obesity & Lipid Metab Type I)	147372	CCBE1	0.29874	0.30762	0.691481	0.515058
2454	C1 (Obesity & Lipid Metab Type I)	643832	GAGE10	0.223755	0.231836	0.636718	0.474187
2455	C1 (Obesity & Lipid Metab Type I)	26779	SNORA69	0.369126	0.378489	0.738216	0.549777
2457	C1 (Obesity & Lipid Metab Type I)	2938	GSTA1	0.108978	0.115003	0.518394	0.386372
2460	C1 (Obesity & Lipid Metab Type I)	7223	TRPC4	0.273945	0.282596	0.675681	0.503295
2467	C1 (Obesity & Lipid Metab Type I)	167359	MGC42105	0.230154	0.238316	0.643159	0.478984
2469	C1 (Obesity & Lipid Metab Type I)	84648	LCE3D	0.316537	0.325561	0.703335	0.523799
2470	C1 (Obesity & Lipid Metab Type I)	284339	TMEM145	0.439512	0.449142	0.776045	0.578034
2473	C1 (Obesity & Lipid Metab Type I)	92086	GGTLC1	0.19896	0.206698	0.611413	0.455376
2478	C1 (Obesity & Lipid Metab Type I)	154313	C6orf165	0.205359	0.21319	0.617671	0.460003
2481	C1 (Obesity & Lipid Metab Type I)	493901	RNASE12	0.897421	0.903245	0.972498	0.724293
2486	C1 (Obesity & Lipid Metab Type I)	165186	FAM179A	0.290342	0.299148	0.685095	0.510303
2488	C1 (Obesity & Lipid Metab Type I)	3640	INSL3	0.489102	0.498799	0.805679	0.600019
2489	C1 (Obesity & Lipid Metab Type I)	8331	HIST1H2AJ	0.193161	0.200813	0.606576	0.451913
2507	C1 (Obesity & Lipid Metab Type I)	3953	LEPR	0.240952	0.249245	0.652981	0.486331
2513	C1 (Obesity & Lipid Metab Type I)	9747	FAM115A	0.142372	0.149136	0.559077	0.41647
2525	C1 (Obesity & Lipid Metab Type I)	9142	CXorf1	0.281344	0.290067	0.679161	0.505978
2531	C1 (Obesity & Lipid Metab Type I)	6232	RPS27	0.19756	0.205278	0.610034	0.454588
2535	C1 (Obesity & Lipid Metab Type I)	6169	RPL38	0.163767	0.170935	0.580709	0.432625
2543	C1 (Obesity & Lipid Metab Type I)	121643	FOXN4	0.308138	0.317096	0.698354	0.520147
2547	C1 (Obesity & Lipid Metab Type I)	619351	C8orf75	0.357728	0.367029	0.729492	0.543279
2550	C1 (Obesity & Lipid Metab Type I)	55211	DPPA4	0.378524	0.387935	0.744181	0.554246
2551	C1 (Obesity & Lipid Metab Type I)	58510	PRODH2	0.0777844	0.082952	0.476999	0.355367
2552	C1 (Obesity & Lipid Metab Type I)	6770	STAR	0.242551	0.250864	0.654723	0.487661
2563	C1 (Obesity & Lipid Metab Type I)	27019	DNAI1	0.323935	0.333015	0.708805	0.527901
2565	C1 (Obesity & Lipid Metab Type I)	11230	PRAF2	0.219556	0.227582	0.633372	0.471725
2573	C1 (Obesity & Lipid Metab Type I)	387836	CLEC2A	0.490102	0.499799	0.805821	0.600148
2574	C1 (Obesity & Lipid Metab Type I)	653	BMP5	0.710258	0.719036	0.90489	0.674031
2576	C1 (Obesity & Lipid Metab Type I)	64063	PRSS22	0.179964	0.187408	0.595739	0.44382
2578	C1 (Obesity & Lipid Metab Type I)	51046	ST8SIA3	0.434913	0.444531	0.774788	0.577038
2579	C1 (Obesity & Lipid Metab Type I)	399814	C10orf120	0.267546	0.276133	0.674326	0.502195
2580	C1 (Obesity & Lipid Metab Type I)	49860	CRNN	0.34813	0.357373	0.723647	0.538981
2587	C1 (Obesity & Lipid Metab Type I)	1400	CRMP1	0.229554	0.237709	0.642357	0.478387
2594	C1 (Obesity & Lipid Metab Type I)	375567	VWC2	0.293341	0.302174	0.687273	0.512008
2595	C1 (Obesity & Lipid Metab Type I)	727832	GOLGA6L6	0.35193	0.361196	0.726324	0.541001
2611	C1 (Obesity & Lipid Metab Type I)	253738	EBF3	0.374725	0.384117	0.742041	0.552705
2612	C1 (Obesity & Lipid Metab Type I)	140739	UBE2F	0.129174	0.135664	0.544411	0.405484
2613	C1 (Obesity & Lipid Metab Type I)	259283	MDS2	0.336133	0.345298	0.717002	0.533978
2619	C1 (Obesity & Lipid Metab Type I)	2561	GABRB2	0.314137	0.323143	0.701561	0.522612
2621	C1 (Obesity & Lipid Metab Type I)	165530	CLEC4F	0.304139	0.313064	0.695587	0.518029
2624	C1 (Obesity & Lipid Metab Type I)	442191	OR14J1	0.724455	0.733099	0.911272	0.678783
2625	C1 (Obesity & Lipid Metab Type I)	121364	OR10A7	0.708658	0.717451	0.90454	0.673704
2626	C1 (Obesity & Lipid Metab Type I)	100151643	KRTAP20-4	0.717057	0.725772	0.907974	0.676243
2627	C1 (Obesity & Lipid Metab Type I)	5676	PSG7	0.728254	0.73686	0.912529	0.679636
2628	C1 (Obesity & Lipid Metab Type I)	338674	OR5F1	0.80224	0.809929	0.938988	0.699319
2629	C1 (Obesity & Lipid Metab Type I)	730262	PPIAL4E	0.963407	0.966962	0.990564	0.737765
2630	C1 (Obesity & Lipid Metab Type I)	54363	HAO1	0.920016	0.925209	0.979103	0.729249
2631	C1 (Obesity & Lipid Metab Type I)	254786	OR6C3	0.956409	0.960286	0.989727	0.737104
2632	C1 (Obesity & Lipid Metab Type I)	146481	LOC146481	0.924415	0.929473	0.980145	0.729969
2633	C1 (Obesity & Lipid Metab Type I)	390326	OR6C76	0.525495	0.535179	0.821952	0.612208
2634	C1 (Obesity & Lipid Metab Type I)	219983	OR4D6	0.546891	0.556543	0.832459	0.620098
2635	C1 (Obesity & Lipid Metab Type I)	441669	OR4Q3	0.955609	0.959521	0.98944	0.73691
2636	C1 (Obesity & Lipid Metab Type I)	92552	ATXN3L	0.320536	0.32959	0.706321	0.52609
2637	C1 (Obesity & Lipid Metab Type I)	340260	UNCX	0.940412	0.944927	0.985048	0.733639
2638	C1 (Obesity & Lipid Metab Type I)	6716	SRD5A2	0.35233	0.361599	0.726638	0.541235
2639	C1 (Obesity & Lipid Metab Type I)	1141	CHRNB2	0.255749	0.26421	0.665161	0.495464
2640	C1 (Obesity & Lipid Metab Type I)	25770	C22orf31	0.254349	0.262796	0.66396	0.494538
2649	C1 (Obesity & Lipid Metab Type I)	128344	C1orf88	0.212358	0.220286	0.62454	0.465151
2653	C1 (Obesity & Lipid Metab Type I)	122402	TDRD9	0.287343	0.296121	0.683437	0.50904
2656	C1 (Obesity & Lipid Metab Type I)	57593	EBF4	0.168966	0.176226	0.584605	0.435413
2657	C1 (Obesity & Lipid Metab Type I)	353135	LCE1E	0.619876	0.629282	0.866629	0.645476
2666	C1 (Obesity & Lipid Metab Type I)	9951	HS3ST4	0.424715	0.434306	0.769487	0.573116
2668	C1 (Obesity & Lipid Metab Type I)	5743	PTGS2	0.275945	0.284615	0.676399	0.503919
2671	C1 (Obesity & Lipid Metab Type I)	440585	FAM183A	0.355529	0.364816	0.728625	0.542742
2672	C1 (Obesity & Lipid Metab Type I)	1911	PHC1	0.176765	0.184156	0.592992	0.441978
2673	C1 (Obesity & Lipid Metab Type I)	2831	NPBWR1	0.327135	0.336238	0.710997	0.529574
2677	C1 (Obesity & Lipid Metab Type I)	56673	C11orf16	0.335533	0.344694	0.716392	0.533607
2684	C1 (Obesity & Lipid Metab Type I)	63876	PKNOX2	0.225155	0.233254	0.638577	0.475572
2685	C1 (Obesity & Lipid Metab Type I)	389649	C8orf86	0.256549	0.265019	0.66606	0.496102
2689	C1 (Obesity & Lipid Metab Type I)	53940	FTHL17	0.171966	0.179277	0.588536	0.438304
2694	C1 (Obesity & Lipid Metab Type I)	126206	NLRP5	0.265347	0.273911	0.673237	0.501385
2700	C1 (Obesity & Lipid Metab Type I)	389158	PLSCR5	0.480704	0.490396	0.800562	0.596208
2701	C1 (Obesity & Lipid Metab Type I)	388551	CEACAM16	0.145571	0.152399	0.561789	0.418503
2706	C1 (Obesity & Lipid Metab Type I)	653247	PRB2	0.455109	0.46477	0.786254	0.585602
2711	C1 (Obesity & Lipid Metab Type I)	57642	COL20A1	0.44791	0.457558	0.781529	0.582058
2712	C1 (Obesity & Lipid Metab Type I)	441519	CT45A3	0.438712	0.44834	0.776015	0.578005
2716	C1 (Obesity & Lipid Metab Type I)	9427	ECEL1	0.413117	0.422671	0.764101	0.569067
2722	C1 (Obesity & Lipid Metab Type I)	100271715	ARHGEF33	0.269346	0.277951	0.67525	0.503039
2739	C1 (Obesity & Lipid Metab Type I)	10224	ZNF443	0.277345	0.286029	0.67699	0.504179
2741	C1 (Obesity & Lipid Metab Type I)	8382	NME5	0.246951	0.255314	0.658888	0.490698
2744	C1 (Obesity & Lipid Metab Type I)	7697	ZNF138	0.128574	0.135051	0.543608	0.405053
2746	C1 (Obesity & Lipid Metab Type I)	3445	IFNA8	0.217956	0.225961	0.631954	0.470706
2753	C1 (Obesity & Lipid Metab Type I)	10406	WFDC2	0.142771	0.149544	0.559077	0.416484
2781	C1 (Obesity & Lipid Metab Type I)	152110	NEK10	0.334533	0.343688	0.715448	0.532931
2785	C1 (Obesity & Lipid Metab Type I)	85291	KRTAP4-2	0.978404	0.981128	0.99365	0.740007
2786	C1 (Obesity & Lipid Metab Type I)	64150	DIO3OS	0.272545	0.281183	0.67525	0.503039
2793	C1 (Obesity & Lipid Metab Type I)	730130	TMEM229A	0.361128	0.370448	0.731844	0.545085
2804	C1 (Obesity & Lipid Metab Type I)	131	ADH7	0.170366	0.17765	0.586876	0.437178
2805	C1 (Obesity & Lipid Metab Type I)	114	ADCY8	0.324135	0.333216	0.70894	0.528002
2809	C1 (Obesity & Lipid Metab Type I)	168090	C6orf118	0.245551	0.253898	0.657032	0.489348
2811	C1 (Obesity & Lipid Metab Type I)	283999	LOC283999	0.157568	0.164625	0.574607	0.428007
2812	C1 (Obesity & Lipid Metab Type I)	89765	RSPH1	0.312338	0.321329	0.700678	0.521992
2813	C1 (Obesity & Lipid Metab Type I)	167826	OLIG3	0.121776	0.128102	0.535028	0.398455
2817	C1 (Obesity & Lipid Metab Type I)	118738	ZNF488	0.232154	0.240341	0.644536	0.480042
2822	C1 (Obesity & Lipid Metab Type I)	55512	SMPD3	0.308938	0.317902	0.698855	0.520521
2823	C1 (Obesity & Lipid Metab Type I)	10621	POLR3F	0.124375	0.13076	0.537475	0.40032
2831	C1 (Obesity & Lipid Metab Type I)	440699	LRRC52	0.354529	0.363811	0.728102	0.542299
2834	C1 (Obesity & Lipid Metab Type I)	148741	ANKRD35	0.287942	0.296727	0.683834	0.509394
2847	C1 (Obesity & Lipid Metab Type I)	90187	EMILIN3	0.386123	0.395569	0.748512	0.557549
2848	C1 (Obesity & Lipid Metab Type I)	54550	NECAB2	0.15137	0.15831	0.567837	0.423044
2849	C1 (Obesity & Lipid Metab Type I)	51506	UFC1	0.165367	0.172563	0.580963	0.432961
2852	C1 (Obesity & Lipid Metab Type I)	285501	LOC285501	0.314537	0.323546	0.701702	0.522612
2864	C1 (Obesity & Lipid Metab Type I)	286	ANK1	0.392521	0.401996	0.752321	0.560436
2868	C1 (Obesity & Lipid Metab Type I)	5100	PCDH8	0.0931814	0.0987967	0.500289	0.372584
2871	C1 (Obesity & Lipid Metab Type I)	158798	AKAP14	0.394521	0.404004	0.75355	0.561327
2877	C1 (Obesity & Lipid Metab Type I)	3742	KCNA6	0.214757	0.222719	0.627284	0.467194
2878	C1 (Obesity & Lipid Metab Type I)	677681	SCARNA20	0.268346	0.276942	0.675174	0.502858
2892	C1 (Obesity & Lipid Metab Type I)	6495	SIX1	0.243951	0.25228	0.656172	0.48874
2893	C1 (Obesity & Lipid Metab Type I)	9173	IL1RL1	0.359128	0.368436	0.730387	0.543946
2907	C1 (Obesity & Lipid Metab Type I)	401190	RGS7BP	0.266547	0.275123	0.674282	0.502195
2910	C1 (Obesity & Lipid Metab Type I)	9210	BMP15	0.556689	0.56632	0.837808	0.623946
2912	C1 (Obesity & Lipid Metab Type I)	441818	WBP11P1	0.155969	0.162996	0.573151	0.427
2915	C1 (Obesity & Lipid Metab Type I)	6718	AKR1D1	0.253749	0.262189	0.66349	0.49422
2919	C1 (Obesity & Lipid Metab Type I)	6444	SGCD	0.164967	0.172156	0.580963	0.432952
2925	C1 (Obesity & Lipid Metab Type I)	132203	SNTN	0.446911	0.456556	0.781294	0.581859
2935	C1 (Obesity & Lipid Metab Type I)	283694	OR4N4	0.893821	0.899737	0.972035	0.723929
2936	C1 (Obesity & Lipid Metab Type I)	100132476	KRTAP4-7	0.912018	0.917446	0.97789	0.72829
2947	C1 (Obesity & Lipid Metab Type I)	145946	SPATA8	0.478904	0.488594	0.798861	0.59499
2951	C1 (Obesity & Lipid Metab Type I)	51371	POMP	0.173165	0.180496	0.589006	0.438657
2952	C1 (Obesity & Lipid Metab Type I)	27257	LSM1	0.175565	0.182936	0.592362	0.441154
2954	C1 (Obesity & Lipid Metab Type I)	53919	SLCO1C1	0.235553	0.243782	0.648218	0.482827
2958	C1 (Obesity & Lipid Metab Type I)	6750	SST	0.371126	0.3805	0.739335	0.55061
2975	C1 (Obesity & Lipid Metab Type I)	338324	S100A7A	0.128774	0.135256	0.543669	0.405099
2977	C1 (Obesity & Lipid Metab Type I)	2494	NR5A2	0.447311	0.456957	0.781461	0.582057
2987	C1 (Obesity & Lipid Metab Type I)	139628	FOXR2	0.314137	0.323143	0.701561	0.522612
2989	C1 (Obesity & Lipid Metab Type I)	84661	DPY30	0.160768	0.167882	0.576445	0.42945
2998	C1 (Obesity & Lipid Metab Type I)	81168	OR8J3	0.708858	0.717649	0.90454	0.673706
2999	C1 (Obesity & Lipid Metab Type I)	219954	OR9I1	0.789842	0.797711	0.93572	0.696921
3012	C1 (Obesity & Lipid Metab Type I)	150297	C22orf42	0.707459	0.716263	0.904272	0.673448
3018	C1 (Obesity & Lipid Metab Type I)	5741	PTH	0.10098	0.106802	0.50889	0.379082
3019	C1 (Obesity & Lipid Metab Type I)	3049	HBQ1	0.285143	0.293901	0.68168	0.507672
3024	C1 (Obesity & Lipid Metab Type I)	401036	ASB18	0.302739	0.311653	0.694552	0.517403
3032	C1 (Obesity & Lipid Metab Type I)	3280	HES1	0.165967	0.173174	0.58128	0.433053
3033	C1 (Obesity & Lipid Metab Type I)	5651	TMPRSS15	0.282144	0.290874	0.679657	0.506341
3041	C1 (Obesity & Lipid Metab Type I)	83894	TTC29	0.261548	0.270072	0.67081	0.499639
3042	C1 (Obesity & Lipid Metab Type I)	286187	LRRC67	0.424115	0.433704	0.769011	0.572736
3043	C1 (Obesity & Lipid Metab Type I)	541466	CT45A1	0.488702	0.498399	0.80539	0.599828
3052	C1 (Obesity & Lipid Metab Type I)	10266	RAMP2	0.224155	0.232241	0.637414	0.474706
3060	C1 (Obesity & Lipid Metab Type I)	5602	MAPK10	0.240952	0.249245	0.652981	0.486331
3061	C1 (Obesity & Lipid Metab Type I)	83595	SOX7	0.291542	0.300358	0.686112	0.511002
3068	C1 (Obesity & Lipid Metab Type I)	3785	KCNQ2	0.275745	0.284413	0.676399	0.503919
3077	C1 (Obesity & Lipid Metab Type I)	343477	HSP90B3P	0.24795	0.256325	0.659347	0.491248
3079	C1 (Obesity & Lipid Metab Type I)	131669	UROC1	0.343931	0.353148	0.721567	0.53746
3081	C1 (Obesity & Lipid Metab Type I)	6862	T	0.0843831	0.0897489	0.487333	0.363446
3094	C1 (Obesity & Lipid Metab Type I)	9315	C5orf13	0.230354	0.238518	0.643193	0.479074
3105	C1 (Obesity & Lipid Metab Type I)	168400	DDX53	0.468906	0.478587	0.793357	0.590915
3106	C1 (Obesity & Lipid Metab Type I)	347475	CCDC160	0.272146	0.280778	0.67525	0.503039
3118	C1 (Obesity & Lipid Metab Type I)	387332	TBPL2	0.376125	0.385524	0.74281	0.553329
3120	C1 (Obesity & Lipid Metab Type I)	221786	FAM200A	0.134373	0.140974	0.549565	0.409322
3122	C1 (Obesity & Lipid Metab Type I)	29075	HSPC072	0.267347	0.275931	0.674326	0.502195
3129	C1 (Obesity & Lipid Metab Type I)	159686	CCDC147	0.278544	0.28724	0.677346	0.504445
3151	C1 (Obesity & Lipid Metab Type I)	2898	GRIK2	0.30054	0.309435	0.693068	0.516153
3159	C1 (Obesity & Lipid Metab Type I)	4259	MGST3	0.203359	0.211162	0.615898	0.458716
3163	C1 (Obesity & Lipid Metab Type I)	1081	CGA	0.320536	0.32959	0.706321	0.52609
3165	C1 (Obesity & Lipid Metab Type I)	122183	PRR20A	0.294141	0.302981	0.687421	0.512008
3170	C1 (Obesity & Lipid Metab Type I)	1908	EDN3	0.312138	0.321127	0.700678	0.521992
3177	C1 (Obesity & Lipid Metab Type I)	5081	PAX7	0.420116	0.429692	0.767111	0.571296
3178	C1 (Obesity & Lipid Metab Type I)	692108	SNORD67	0.356929	0.366225	0.729164	0.543144
3203	C1 (Obesity & Lipid Metab Type I)	57419	SLC24A3	0.165967	0.173174	0.58128	0.433053
3204	C1 (Obesity & Lipid Metab Type I)	151300	LOC151300	0.712458	0.721216	0.905781	0.674569
3205	C1 (Obesity & Lipid Metab Type I)	441608	OR5B3	0.722655	0.731316	0.910515	0.678136
3206	C1 (Obesity & Lipid Metab Type I)	654348	PRAMEF16	0.704659	0.713488	0.903476	0.672873
3207	C1 (Obesity & Lipid Metab Type I)	340094	LOC340094	0.75065	0.759014	0.921716	0.686479
3208	C1 (Obesity & Lipid Metab Type I)	283598	C14orf177	0.714257	0.722999	0.906554	0.675207
3209	C1 (Obesity & Lipid Metab Type I)	1539	CYLC2	0.296141	0.304998	0.688959	0.513093
3210	C1 (Obesity & Lipid Metab Type I)	283601	C14orf70	0.0461908	0.0502229	0.412861	0.307674
3221	C1 (Obesity & Lipid Metab Type I)	1066	CES1	0.287343	0.296121	0.683437	0.50904
3224	C1 (Obesity & Lipid Metab Type I)	54346	UNC93A	0.458908	0.468575	0.788835	0.587474
3233	C1 (Obesity & Lipid Metab Type I)	51309	ARMCX1	0.19876	0.206495	0.611413	0.455361
3236	C1 (Obesity & Lipid Metab Type I)	266697	POM121L4P	0.378124	0.387533	0.744181	0.554246
3244	C1 (Obesity & Lipid Metab Type I)	342865	VSTM2B	0.366927	0.376279	0.736256	0.548344
3245	C1 (Obesity & Lipid Metab Type I)	126668	TDRD10	0.339932	0.349123	0.719456	0.535805
3255	C1 (Obesity & Lipid Metab Type I)	186	AGTR2	0.14917	0.156068	0.564849	0.420664
3260	C1 (Obesity & Lipid Metab Type I)	8926	SNURF	0.169366	0.176632	0.585101	0.43593
3267	C1 (Obesity & Lipid Metab Type I)	9708	PCDHGA8	0.397321	0.406815	0.754685	0.562042
3270	C1 (Obesity & Lipid Metab Type I)	93190	C1orf158	0.355529	0.364816	0.728625	0.542742
3277	C1 (Obesity & Lipid Metab Type I)	140625	ACTRT2	0.462707	0.472381	0.790794	0.588943
3280	C1 (Obesity & Lipid Metab Type I)	79608	RIC3	0.235153	0.243377	0.648218	0.482784
3282	C1 (Obesity & Lipid Metab Type I)	6860	SYT4	0.267946	0.276537	0.674664	0.502478
3284	C1 (Obesity & Lipid Metab Type I)	81563	C1orf21	0.24815	0.256527	0.659347	0.491294
3289	C1 (Obesity & Lipid Metab Type I)	29789	OLA1	0.166167	0.173377	0.581293	0.433053
3293	C1 (Obesity & Lipid Metab Type I)	913	CD1E	0.429514	0.439118	0.772185	0.575075
3300	C1 (Obesity & Lipid Metab Type I)	64100	ELSPBP1	0.454709	0.464369	0.785828	0.585259
3305	C1 (Obesity & Lipid Metab Type I)	4161	MC5R	0.334333	0.343486	0.715393	0.532807
3306	C1 (Obesity & Lipid Metab Type I)	51297	PLUNC	0.635073	0.6444	0.874105	0.651005
3307	C1 (Obesity & Lipid Metab Type I)	164045	HFM1	0.34753	0.35677	0.723279	0.538707
3309	C1 (Obesity & Lipid Metab Type I)	1548	CYP2A6	0.395121	0.404607	0.753855	0.561446
3324	C1 (Obesity & Lipid Metab Type I)	56111	PCDHGA4	0.340132	0.349324	0.719456	0.535805
3328	C1 (Obesity & Lipid Metab Type I)	6586	SLIT3	0.20016	0.207916	0.612807	0.456414
3335	C1 (Obesity & Lipid Metab Type I)	57497	LRFN2	0.487103	0.496799	0.804562	0.599187
3348	C1 (Obesity & Lipid Metab Type I)	6360	CCL16	0.329734	0.338856	0.712122	0.530413
3354	C1 (Obesity & Lipid Metab Type I)	6781	STC1	0.262747	0.271284	0.671204	0.49994
3358	C1 (Obesity & Lipid Metab Type I)	660	BMX	0.354329	0.36361	0.728102	0.542299
3362	C1 (Obesity & Lipid Metab Type I)	23434	C3orf27	0.25115	0.259561	0.662345	0.493329
3367	C1 (Obesity & Lipid Metab Type I)	8740	TNFSF14	0.268746	0.277345	0.67525	0.503039
3368	C1 (Obesity & Lipid Metab Type I)	728194	RSPH10B2	0.34893	0.358179	0.724137	0.539373
3378	C1 (Obesity & Lipid Metab Type I)	146713	HRNBP3	0.539692	0.549357	0.829186	0.617639
3379	C1 (Obesity & Lipid Metab Type I)	432369	ATP5EP2	0.289742	0.298542	0.684466	0.509835
3383	C1 (Obesity & Lipid Metab Type I)	93099	DMKN	0.116177	0.122374	0.528262	0.393698
3384	C1 (Obesity & Lipid Metab Type I)	26658	OR7C2	0.70246	0.711308	0.902459	0.672094
3385	C1 (Obesity & Lipid Metab Type I)	130540	ALS2CR12	0.447311	0.456957	0.781461	0.582057
3389	C1 (Obesity & Lipid Metab Type I)	869	CBLN1	0.358128	0.367431	0.729872	0.543563
3393	C1 (Obesity & Lipid Metab Type I)	1558	CYP2C8	0.204159	0.211973	0.616955	0.459469
3397	C1 (Obesity & Lipid Metab Type I)	5521	PPP2R2B	0.275545	0.284212	0.676399	0.503919
3399	C1 (Obesity & Lipid Metab Type I)	6170	RPL39	0.243951	0.25228	0.656172	0.48874
3405	C1 (Obesity & Lipid Metab Type I)	1361	CPB2	0.214157	0.22211	0.62678	0.466819
3406	C1 (Obesity & Lipid Metab Type I)	245929	DEFB115	0.782843	0.790808	0.933138	0.694991
3414	C1 (Obesity & Lipid Metab Type I)	4237	MFAP2	0.183563	0.191065	0.599735	0.446645
3417	C1 (Obesity & Lipid Metab Type I)	56102	PCDHGB3	0.244151	0.252482	0.656366	0.488916
3425	C1 (Obesity & Lipid Metab Type I)	10084	PQBP1	0.308538	0.317499	0.698566	0.520248
3428	C1 (Obesity & Lipid Metab Type I)	285782	CAGE1	0.317736	0.326769	0.704096	0.524451
3430	C1 (Obesity & Lipid Metab Type I)	4624	MYH6	0.4995	0.509198	0.810114	0.60337
3433	C1 (Obesity & Lipid Metab Type I)	677839	SNORA71C	0.367127	0.37648	0.736297	0.548348
3436	C1 (Obesity & Lipid Metab Type I)	3848	KRT1	0.515697	0.525389	0.817084	0.608631
3442	C1 (Obesity & Lipid Metab Type I)	29078	NDUFAF4	0.143771	0.150564	0.560108	0.417172
3444	C1 (Obesity & Lipid Metab Type I)	1379	CR1L	0.228954	0.237101	0.641728	0.477984
3447	C1 (Obesity & Lipid Metab Type I)	151056	PLB1	0.59788	0.607384	0.856934	0.63819
3449	C1 (Obesity & Lipid Metab Type I)	173	AFM	0.59848	0.607981	0.857041	0.638315
3451	C1 (Obesity & Lipid Metab Type I)	199731	CADM4	0.25075	0.259156	0.661885	0.492994
3461	C1 (Obesity & Lipid Metab Type I)	145741	C2CD4A	0.363327	0.37266	0.733695	0.54649
3467	C1 (Obesity & Lipid Metab Type I)	117581	TWIST2	0.278944	0.287644	0.677436	0.504631
3470	C1 (Obesity & Lipid Metab Type I)	1395	CRHR2	0.409718	0.41926	0.761811	0.567349
3477	C1 (Obesity & Lipid Metab Type I)	348825	TPRXL	0.223355	0.231431	0.636639	0.474187
3481	C1 (Obesity & Lipid Metab Type I)	56122	PCDHB14	0.195761	0.203451	0.608733	0.45345
3488	C1 (Obesity & Lipid Metab Type I)	5047	PAEP	0.565487	0.575097	0.84216	0.627318
3492	C1 (Obesity & Lipid Metab Type I)	85416	ZIC5	0.272346	0.280981	0.67525	0.503039
3511	C1 (Obesity & Lipid Metab Type I)	339779	C2orf53	0.362727	0.372056	0.733349	0.546259
3519	C1 (Obesity & Lipid Metab Type I)	4697	NDUFA4	0.292541	0.301367	0.686733	0.511494
3521	C1 (Obesity & Lipid Metab Type I)	390664	C1QTNF8	0.609878	0.619331	0.861867	0.64193
3523	C1 (Obesity & Lipid Metab Type I)	342931	RFPL4A	0.435113	0.444732	0.774788	0.577038
3524	C1 (Obesity & Lipid Metab Type I)	4617	MYF5	0.594881	0.604396	0.855755	0.637321
3526	C1 (Obesity & Lipid Metab Type I)	3198	HOXA1	0.276145	0.284817	0.676399	0.503919
3534	C1 (Obesity & Lipid Metab Type I)	54544	CRCT1	0.65127	0.660501	0.881019	0.656149
3537	C1 (Obesity & Lipid Metab Type I)	645037	GAGE2B	0.897221	0.90305	0.972498	0.724293
3539	C1 (Obesity & Lipid Metab Type I)	64405	CDH22	0.230754	0.238924	0.643784	0.479515
3541	C1 (Obesity & Lipid Metab Type I)	1840	DTX1	0.222955	0.231026	0.636029	0.47374
3548	C1 (Obesity & Lipid Metab Type I)	911	CD1C	0.327534	0.33664	0.710997	0.529661
3549	C1 (Obesity & Lipid Metab Type I)	344022	NOTO	0.479304	0.488995	0.798944	0.595148
3560	C1 (Obesity & Lipid Metab Type I)	8941	CDK5R2	0.357329	0.366627	0.729492	0.543279
3563	C1 (Obesity & Lipid Metab Type I)	677846	SNORA80	0.366727	0.376077	0.73607	0.548206
3566	C1 (Obesity & Lipid Metab Type I)	100216001	LOC100216001	0.262547	0.271082	0.671204	0.49994
3571	C1 (Obesity & Lipid Metab Type I)	29944	PNMA3	0.231954	0.240138	0.644536	0.480042
3577	C1 (Obesity & Lipid Metab Type I)	319103	SNORD8	0.524495	0.53418	0.821452	0.611789
3588	C1 (Obesity & Lipid Metab Type I)	3642	INSM1	0.5013	0.510998	0.810855	0.603877
3589	C1 (Obesity & Lipid Metab Type I)	64208	POPDC3	0.491702	0.501399	0.806449	0.600616
3590	C1 (Obesity & Lipid Metab Type I)	1006	CDH8	0.347131	0.356367	0.72323	0.538616
3595	C1 (Obesity & Lipid Metab Type I)	115827	RAB3C	0.416917	0.426483	0.765012	0.569783
3602	C1 (Obesity & Lipid Metab Type I)	8328	GFI1B	0.339732	0.348922	0.719447	0.535799
3603	C1 (Obesity & Lipid Metab Type I)	221044	UCMA	0.677864	0.686912	0.892851	0.664939
3606	C1 (Obesity & Lipid Metab Type I)	5275	SERPINB13	0.170766	0.178056	0.586974	0.437287
3610	C1 (Obesity & Lipid Metab Type I)	23614	PPY2	0.29754	0.30641	0.690182	0.514004
3615	C1 (Obesity & Lipid Metab Type I)	399948	C11orf92	0.326935	0.336036	0.710973	0.529516
3616	C1 (Obesity & Lipid Metab Type I)	493829	TRIM72	0.302539	0.311451	0.694552	0.517263
3624	C1 (Obesity & Lipid Metab Type I)	440021	KRTAP5-2	0.284343	0.293094	0.681594	0.507672
3630	C1 (Obesity & Lipid Metab Type I)	149837	LOC149837	0.235753	0.243984	0.648218	0.482946
3632	C1 (Obesity & Lipid Metab Type I)	353091	RAET1G	0.253149	0.261582	0.663358	0.494134
3638	C1 (Obesity & Lipid Metab Type I)	79005	SCNM1	0.224955	0.233052	0.638274	0.475412
3645	C1 (Obesity & Lipid Metab Type I)	400581	GRAPL	0.25075	0.259156	0.661885	0.492994
3655	C1 (Obesity & Lipid Metab Type I)	85352	KIAA1644	0.327934	0.337043	0.711322	0.52976
3660	C1 (Obesity & Lipid Metab Type I)	22865	SLITRK3	0.326935	0.336036	0.710973	0.529516
3668	C1 (Obesity & Lipid Metab Type I)	27075	TSPAN13	0.243751	0.252078	0.655978	0.488563
3679	C1 (Obesity & Lipid Metab Type I)	6101	RP1	0.356729	0.366023	0.729164	0.543083
3684	C1 (Obesity & Lipid Metab Type I)	317761	C14orf39	0.375525	0.384921	0.742479	0.552951
3687	C1 (Obesity & Lipid Metab Type I)	8626	TP63	0.381924	0.39135	0.747105	0.556475
3692	C1 (Obesity & Lipid Metab Type I)	154467	C6orf129	0.25155	0.259965	0.662379	0.493329
3695	C1 (Obesity & Lipid Metab Type I)	256764	WDR72	0.206759	0.214609	0.619003	0.461044
3705	C1 (Obesity & Lipid Metab Type I)	3250	HPR	0.520096	0.529785	0.818433	0.609611
3710	C1 (Obesity & Lipid Metab Type I)	346562	GNAT3	0.584683	0.594235	0.851357	0.634127
3713	C1 (Obesity & Lipid Metab Type I)	9496	TBX4	0.328334	0.337446	0.71153	0.529902
3714	C1 (Obesity & Lipid Metab Type I)	348807	CCDC37	0.371526	0.380902	0.739701	0.550882
3724	C1 (Obesity & Lipid Metab Type I)	283458	NME2P1	0.303739	0.312661	0.695292	0.517896
3732	C1 (Obesity & Lipid Metab Type I)	3888	KRT82	0.289342	0.298139	0.684466	0.509835
3742	C1 (Obesity & Lipid Metab Type I)	203562	TMEM31	0.35073	0.359989	0.725379	0.540216
3750	C1 (Obesity & Lipid Metab Type I)	1142	CHRNB3	0.65087	0.660103	0.880864	0.656048
3752	C1 (Obesity & Lipid Metab Type I)	7780	SLC30A2	0.313137	0.322135	0.701323	0.522358
3757	C1 (Obesity & Lipid Metab Type I)	139793	PAGE3	0.740852	0.749326	0.918308	0.683979
3761	C1 (Obesity & Lipid Metab Type I)	118856	MMP21	0.428914	0.438517	0.772053	0.575075
3765	C1 (Obesity & Lipid Metab Type I)	1114	CHGB	0.120776	0.127079	0.534486	0.398051
3775	C1 (Obesity & Lipid Metab Type I)	53336	CPXCR1	0.459308	0.468976	0.788941	0.587617
3789	C1 (Obesity & Lipid Metab Type I)	51651	PTRH2	0.194361	0.202031	0.607741	0.452607
3790	C1 (Obesity & Lipid Metab Type I)	8968	HIST1H3F	0.237552	0.245806	0.650292	0.484329
3794	C1 (Obesity & Lipid Metab Type I)	100271831	LOC100271831	0.542691	0.552352	0.830501	0.618504
3800	C1 (Obesity & Lipid Metab Type I)	83608	C18orf21	0.263347	0.27189	0.671734	0.500265
3801	C1 (Obesity & Lipid Metab Type I)	387978	C14orf23	0.621476	0.630874	0.867522	0.646076
3808	C1 (Obesity & Lipid Metab Type I)	92129	RIPPLY1	0.611078	0.620525	0.862508	0.642397
3809	C1 (Obesity & Lipid Metab Type I)	1770	DNAH9	0.282543	0.291277	0.679979	0.506405
3813	C1 (Obesity & Lipid Metab Type I)	389898	UBE2NL	0.19896	0.206698	0.611413	0.455376
3822	C1 (Obesity & Lipid Metab Type I)	3241	HPCAL1	0.278344	0.287038	0.677346	0.504445
3832	C1 (Obesity & Lipid Metab Type I)	2205	FCER1A	0.29854	0.307418	0.69133	0.514888
3833	C1 (Obesity & Lipid Metab Type I)	387923	SERP2	0.210158	0.218056	0.622314	0.463654
3835	C1 (Obesity & Lipid Metab Type I)	10933	MORF4L1	0.159968	0.167068	0.576092	0.429113
3843	C1 (Obesity & Lipid Metab Type I)	83893	SPATA16	0.59808	0.607583	0.856934	0.63819
3852	C1 (Obesity & Lipid Metab Type I)	643224	TUBBP5	0.196161	0.203858	0.608733	0.453654
3860	C1 (Obesity & Lipid Metab Type I)	51458	RHCG	0.341532	0.350733	0.71999	0.536203
3864	C1 (Obesity & Lipid Metab Type I)	4880	NPPC	0.290342	0.299148	0.685095	0.510303
3866	C1 (Obesity & Lipid Metab Type I)	57611	ISLR2	0.272745	0.281385	0.67525	0.503039
3874	C1 (Obesity & Lipid Metab Type I)	52	ACP1	0.187163	0.194721	0.602105	0.448467
3886	C1 (Obesity & Lipid Metab Type I)	84099	ID2B	0.214157	0.22211	0.62678	0.466819
3889	C1 (Obesity & Lipid Metab Type I)	11171	STRAP	0.260548	0.269062	0.669668	0.498914
3891	C1 (Obesity & Lipid Metab Type I)	26266	SLC13A4	0.516097	0.525789	0.817213	0.608679
3892	C1 (Obesity & Lipid Metab Type I)	56124	PCDHB12	0.255949	0.264413	0.665428	0.495569
3893	C1 (Obesity & Lipid Metab Type I)	390083	OR56A3	0.408118	0.417654	0.760697	0.566519
3901	C1 (Obesity & Lipid Metab Type I)	340206	TREML3	0.320936	0.329993	0.706444	0.526125
3904	C1 (Obesity & Lipid Metab Type I)	84983	MGC14436	0.262547	0.271082	0.671204	0.49994
3905	C1 (Obesity & Lipid Metab Type I)	144608	C12orf60	0.257349	0.265828	0.666801	0.496832
3907	C1 (Obesity & Lipid Metab Type I)	8335	HIST1H2AB	0.285343	0.294103	0.681761	0.507851
3913	C1 (Obesity & Lipid Metab Type I)	1129	CHRM2	0.404519	0.414042	0.757841	0.564469
3917	C1 (Obesity & Lipid Metab Type I)	118430	MUCL1	0.567487	0.577091	0.843302	0.628084
3928	C1 (Obesity & Lipid Metab Type I)	26751	SH3YL1	0.177365	0.184766	0.593363	0.44208
3929	C1 (Obesity & Lipid Metab Type I)	54873	PALMD	0.203759	0.211567	0.616109	0.458941
3942	C1 (Obesity & Lipid Metab Type I)	6694	SPP2	0.517896	0.527588	0.817352	0.608712
3943	C1 (Obesity & Lipid Metab Type I)	4761	NEUROD2	0.631474	0.64082	0.872051	0.649492
3944	C1 (Obesity & Lipid Metab Type I)	259289	TAS2R43	0.284143	0.292892	0.681512	0.507547
3947	C1 (Obesity & Lipid Metab Type I)	5303	PIN4	0.19996	0.207712	0.612378	0.456094
3948	C1 (Obesity & Lipid Metab Type I)	646174	C16orf90	0.235553	0.243782	0.648218	0.482827
3949	C1 (Obesity & Lipid Metab Type I)	251	ALPPL2	0.670866	0.679965	0.889936	0.662833
3952	C1 (Obesity & Lipid Metab Type I)	29937	NENF	0.220756	0.228797	0.633805	0.472018
3954	C1 (Obesity & Lipid Metab Type I)	134121	C5orf49	0.30034	0.309233	0.692763	0.5161
3956	C1 (Obesity & Lipid Metab Type I)	338949	TMEM202	0.495301	0.504999	0.807771	0.601648
3965	C1 (Obesity & Lipid Metab Type I)	4604	MYBPC1	0.517097	0.526788	0.817352	0.608712
3967	C1 (Obesity & Lipid Metab Type I)	440184	C14orf53	0.581884	0.591445	0.850054	0.633134
3981	C1 (Obesity & Lipid Metab Type I)	4112	MAGEB1	0.376125	0.385524	0.74281	0.553329
3982	C1 (Obesity & Lipid Metab Type I)	116835	HSPA12B	0.29794	0.306813	0.69072	0.514404
3984	C1 (Obesity & Lipid Metab Type I)	134701	RIPPLY2	0.539692	0.549357	0.829186	0.617639
3990	C1 (Obesity & Lipid Metab Type I)	9886	RHOBTB1	0.227155	0.235279	0.639302	0.476112
3998	C1 (Obesity & Lipid Metab Type I)	59286	UBL5	0.215357	0.223327	0.627607	0.467502
4001	C1 (Obesity & Lipid Metab Type I)	7754	ZNF204P	0.20056	0.208322	0.613391	0.456849
4005	C1 (Obesity & Lipid Metab Type I)	150084	IGSF5	0.321536	0.330598	0.706793	0.52646
4010	C1 (Obesity & Lipid Metab Type I)	440359	CSDAP1	0.184563	0.192081	0.600422	0.447157
4011	C1 (Obesity & Lipid Metab Type I)	150147	C21orf128	0.406119	0.415648	0.759037	0.56536
4012	C1 (Obesity & Lipid Metab Type I)	128853	DUSP15	0.231954	0.240138	0.644536	0.480042
4017	C1 (Obesity & Lipid Metab Type I)	339521	FAM58B	0.366527	0.375876	0.735813	0.548041
4021	C1 (Obesity & Lipid Metab Type I)	728062	CT47A6	0.747451	0.755852	0.92148	0.686281
4031	C1 (Obesity & Lipid Metab Type I)	10480	EIF3M	0.179564	0.187001	0.595482	0.443478
4032	C1 (Obesity & Lipid Metab Type I)	121793	C13orf16	0.231154	0.239329	0.644462	0.48002
4035	C1 (Obesity & Lipid Metab Type I)	84968	PNMA6A	0.20016	0.207916	0.612807	0.456414
4037	C1 (Obesity & Lipid Metab Type I)	128408	BHLHE23	0.59988	0.609375	0.857789	0.638872
4041	C1 (Obesity & Lipid Metab Type I)	26872	STEAP1	0.25155	0.259965	0.662379	0.493329
4046	C1 (Obesity & Lipid Metab Type I)	8345	HIST1H2BH	0.268746	0.277345	0.67525	0.503039
4048	C1 (Obesity & Lipid Metab Type I)	4656	MYOG	0.591682	0.601209	0.854637	0.636525
4058	C1 (Obesity & Lipid Metab Type I)	145241	ADAM21P1	0.270546	0.279163	0.67525	0.503039
4064	C1 (Obesity & Lipid Metab Type I)	4477	MSMB	0.618476	0.62789	0.865926	0.644931
4066	C1 (Obesity & Lipid Metab Type I)	54064	NCRNA00160	0.406719	0.41625	0.759743	0.565809
4072	C1 (Obesity & Lipid Metab Type I)	338661	TMEM225	0.637672	0.646984	0.875196	0.651856
4083	C1 (Obesity & Lipid Metab Type I)	441670	OR4M1	0.895221	0.901102	0.972424	0.724276
4088	C1 (Obesity & Lipid Metab Type I)	3713	IVL	0.527295	0.536977	0.823011	0.61295
4091	C1 (Obesity & Lipid Metab Type I)	9168	TMSB10	0.207958	0.215826	0.61995	0.461834
4096	C1 (Obesity & Lipid Metab Type I)	50838	TAS2R13	0.272745	0.281385	0.67525	0.503039
4110	C1 (Obesity & Lipid Metab Type I)	494197	SPANXN5	0.60028	0.609774	0.857977	0.639068
4111	C1 (Obesity & Lipid Metab Type I)	27437	HSFYL1	0.896021	0.901881	0.972498	0.724293
4112	C1 (Obesity & Lipid Metab Type I)	390439	OR11G2	0.94921	0.953389	0.987997	0.735872
4115	C1 (Obesity & Lipid Metab Type I)	474382	H2AFB1	0.325935	0.335029	0.710303	0.528989
4121	C1 (Obesity & Lipid Metab Type I)	257177	C1orf192	0.290742	0.299551	0.685644	0.510625
4124	C1 (Obesity & Lipid Metab Type I)	56923	NMUR2	0.438312	0.447938	0.775995	0.577912
4125	C1 (Obesity & Lipid Metab Type I)	6231	RPS26	0.253549	0.261987	0.66339	0.494208
4127	C1 (Obesity & Lipid Metab Type I)	8470	SORBS2	0.210758	0.218664	0.62269	0.46374
4131	C1 (Obesity & Lipid Metab Type I)	4760	NEUROD1	0.331134	0.340265	0.712856	0.531001
4135	C1 (Obesity & Lipid Metab Type I)	374454	KRT77	0.508298	0.517995	0.814163	0.60643
4153	C1 (Obesity & Lipid Metab Type I)	78997	GDAP1L1	0.485903	0.495597	0.803874	0.598698
4154	C1 (Obesity & Lipid Metab Type I)	7627	ZNF75A	0.189562	0.197158	0.603097	0.449357
4176	C1 (Obesity & Lipid Metab Type I)	373509	USP50	0.310138	0.319112	0.699488	0.521091
4193	C1 (Obesity & Lipid Metab Type I)	100073347	MIMT1	0.436913	0.446536	0.775906	0.577871
4205	C1 (Obesity & Lipid Metab Type I)	729884	xyz26	0.386923	0.396373	0.74868	0.557677
4209	C1 (Obesity & Lipid Metab Type I)	154449	LOC154449	0.381124	0.390547	0.746646	0.556135
4211	C1 (Obesity & Lipid Metab Type I)	65975	STK33	0.230954	0.239126	0.644167	0.479735
4214	C1 (Obesity & Lipid Metab Type I)	94031	HTRA3	0.243751	0.252078	0.655978	0.488563
4232	C1 (Obesity & Lipid Metab Type I)	222183	SRRM3	0.464707	0.474383	0.791119	0.589185
4236	C1 (Obesity & Lipid Metab Type I)	219621	C10orf107	0.30234	0.31125	0.694488	0.517263
4240	C1 (Obesity & Lipid Metab Type I)	6706	SPRR2G	0.65067	0.659905	0.880864	0.656048
4241	C1 (Obesity & Lipid Metab Type I)	9403	2022-09-15	0.217556	0.225556	0.631329	0.47024
4242	C1 (Obesity & Lipid Metab Type I)	7252	TSHB	0.236153	0.244389	0.64897	0.483312
4255	C1 (Obesity & Lipid Metab Type I)	6568	SLC17A1	0.782643	0.790611	0.933138	0.694991
4257	C1 (Obesity & Lipid Metab Type I)	728798	FRMPD2L1	0.562488	0.572105	0.840558	0.625995
4259	C1 (Obesity & Lipid Metab Type I)	158062	LCN6	0.483303	0.492997	0.802029	0.5973
4263	C1 (Obesity & Lipid Metab Type I)	6318	SERPINB4	0.325135	0.334223	0.709539	0.528561
4276	C1 (Obesity & Lipid Metab Type I)	114784	CSMD2	0.243951	0.25228	0.656172	0.48874
4278	C1 (Obesity & Lipid Metab Type I)	390874	ONECUT3	0.383523	0.392958	0.747105	0.556475
4287	C1 (Obesity & Lipid Metab Type I)	4254	KITLG	0.329134	0.338251	0.712122	0.530413
4289	C1 (Obesity & Lipid Metab Type I)	9074	CLDN6	0.242551	0.250864	0.654723	0.487661
4296	C1 (Obesity & Lipid Metab Type I)	83445	GSG1	0.318536	0.327576	0.704651	0.52478
4297	C1 (Obesity & Lipid Metab Type I)	57689	LRRC4C	0.310538	0.319515	0.699699	0.521091
4299	C1 (Obesity & Lipid Metab Type I)	51761	ATP8A2	0.296541	0.305401	0.689343	0.513379
4302	C1 (Obesity & Lipid Metab Type I)	254956	MORN5	0.44871	0.458359	0.781529	0.582058
4305	C1 (Obesity & Lipid Metab Type I)	120796	OR56A1	0.612478	0.621918	0.862912	0.642697
4313	C1 (Obesity & Lipid Metab Type I)	128209	KLF17	0.275145	0.283808	0.676399	0.503835
4314	C1 (Obesity & Lipid Metab Type I)	344805	TMPRSS7	0.34973	0.358983	0.724844	0.539873
4329	C1 (Obesity & Lipid Metab Type I)	25801	GCA	0.234153	0.242365	0.647374	0.482123
4336	C1 (Obesity & Lipid Metab Type I)	11081	KERA	0.472505	0.48219	0.795948	0.592852
4338	C1 (Obesity & Lipid Metab Type I)	144195	SLC2A14	0.353129	0.362403	0.727556	0.541865
4341	C1 (Obesity & Lipid Metab Type I)	54674	LRRN3	0.443111	0.452749	0.778431	0.579726
4342	C1 (Obesity & Lipid Metab Type I)	1421	CRYGD	0.587682	0.597224	0.853292	0.635478
4343	C1 (Obesity & Lipid Metab Type I)	644669	LOC644669	0.329734	0.338856	0.712122	0.530413
4346	C1 (Obesity & Lipid Metab Type I)	8701	DNAH11	0.331134	0.340265	0.712856	0.531001
4348	C1 (Obesity & Lipid Metab Type I)	9452	ITM2A	0.777045	0.785087	0.931483	0.69373
4349	C1 (Obesity & Lipid Metab Type I)	121549	ASCL4	0.4977	0.507399	0.809305	0.602719
4374	C1 (Obesity & Lipid Metab Type I)	29106	SCG3	0.380324	0.389743	0.745791	0.555471
4383	C1 (Obesity & Lipid Metab Type I)	10410	IFITM3	0.209558	0.217448	0.621919	0.463267
4389	C1 (Obesity & Lipid Metab Type I)	3750	KCND1	0.325535	0.334626	0.709884	0.528761
4393	C1 (Obesity & Lipid Metab Type I)	374443	LOC374443	0.238552	0.246817	0.650773	0.484687
4397	C1 (Obesity & Lipid Metab Type I)	7748	ZNF195	0.264347	0.2729	0.672446	0.500857
4405	C1 (Obesity & Lipid Metab Type I)	201191	SAMD14	0.285543	0.294305	0.681922	0.507911
4409	C1 (Obesity & Lipid Metab Type I)	85495	RPPH1	0.29974	0.308628	0.692468	0.515822
4412	C1 (Obesity & Lipid Metab Type I)	126637	TCHHL1	0.94961	0.953774	0.988062	0.735884
4427	C1 (Obesity & Lipid Metab Type I)	4879	NPPB	0.252549	0.260976	0.662886	0.493833
4429	C1 (Obesity & Lipid Metab Type I)	27147	DENND2A	0.29774	0.306612	0.690334	0.514204
4432	C1 (Obesity & Lipid Metab Type I)	7035	TFPI	0.40152	0.411031	0.756511	0.563546
4433	C1 (Obesity & Lipid Metab Type I)	9421	HAND1	0.879624	0.885881	0.967874	0.720831
4436	C1 (Obesity & Lipid Metab Type I)	253970	SFTA3	0.814237	0.821742	0.943031	0.702349
4439	C1 (Obesity & Lipid Metab Type I)	389421	LIN28B	0.364527	0.373866	0.734528	0.547057
4440	C1 (Obesity & Lipid Metab Type I)	390079	OR52E8	0.428914	0.438517	0.772053	0.575075
4442	C1 (Obesity & Lipid Metab Type I)	54627	KIAA1383	0.203759	0.211567	0.616109	0.458941
4447	C1 (Obesity & Lipid Metab Type I)	283446	MYO1H	0.386123	0.395569	0.748512	0.557549
4448	C1 (Obesity & Lipid Metab Type I)	84054	PCDHB19P	0.359328	0.368637	0.730505	0.544114
4451	C1 (Obesity & Lipid Metab Type I)	2742	GLRA2	0.581084	0.590648	0.849792	0.632894
4453	C1 (Obesity & Lipid Metab Type I)	128674	PROKR2	0.396321	0.405811	0.754181	0.561667
4461	C1 (Obesity & Lipid Metab Type I)	55888	ZNF167	0.211558	0.219475	0.623259	0.46423
4472	C1 (Obesity & Lipid Metab Type I)	127255	LRRIQ3	0.253349	0.261785	0.663374	0.494134
4481	C1 (Obesity & Lipid Metab Type I)	1645	AKR1C1	0.383523	0.392958	0.747105	0.556475
4482	C1 (Obesity & Lipid Metab Type I)	1768	DNAH6	0.322535	0.331605	0.707476	0.527041
4484	C1 (Obesity & Lipid Metab Type I)	440279	UNC13C	0.429714	0.439319	0.772274	0.575191
4485	C1 (Obesity & Lipid Metab Type I)	389161	C3orf16	0.473705	0.483392	0.79627	0.59306
4486	C1 (Obesity & Lipid Metab Type I)	11063	SOX30	0.492701	0.502399	0.806607	0.600738
4490	C1 (Obesity & Lipid Metab Type I)	388533	KRTDAP	0.134973	0.141586	0.550483	0.410087
4501	C1 (Obesity & Lipid Metab Type I)	26074	C20orf26	0.334533	0.343688	0.715448	0.532931
4517	C1 (Obesity & Lipid Metab Type I)	6014	RIT2	0.34753	0.35677	0.723279	0.538707
4527	C1 (Obesity & Lipid Metab Type I)	4358	MPV17	0.204159	0.211973	0.616955	0.459469
4529	C1 (Obesity & Lipid Metab Type I)	11211	FZD10	0.282344	0.291076	0.679657	0.506403
4536	C1 (Obesity & Lipid Metab Type I)	2253	FGF8	0.222955	0.231026	0.636029	0.47374
4549	C1 (Obesity & Lipid Metab Type I)	8788	DLK1	0.019996	0.0226557	0.320983	0.239423
4554	C1 (Obesity & Lipid Metab Type I)	161502	C15orf26	0.442511	0.452147	0.777909	0.579338
4556	C1 (Obesity & Lipid Metab Type I)	388939	C2orf71	0.321536	0.330598	0.706793	0.52646
4557	C1 (Obesity & Lipid Metab Type I)	338	APOB	0.483903	0.493597	0.802376	0.597679
4558	C1 (Obesity & Lipid Metab Type I)	9551	ATP5J2	0.219756	0.227785	0.633411	0.471725
4559	C1 (Obesity & Lipid Metab Type I)	112942	CCDC104	0.215357	0.223327	0.627607	0.467502
4563	C1 (Obesity & Lipid Metab Type I)	7347	UCHL3	0.188962	0.196549	0.60287	0.449063
4564	C1 (Obesity & Lipid Metab Type I)	9515	STXBP5L	0.568286	0.577889	0.843392	0.628213
4571	C1 (Obesity & Lipid Metab Type I)	285834	HCG22	0.35213	0.361397	0.726517	0.541064
4586	C1 (Obesity & Lipid Metab Type I)	155184	SLC2A7	0.714857	0.723593	0.906755	0.675294
4591	C1 (Obesity & Lipid Metab Type I)	93134	ZNF561	0.25055	0.258954	0.661783	0.492854
4593	C1 (Obesity & Lipid Metab Type I)	4040	LRP6	0.279144	0.287846	0.677436	0.504631
4597	C1 (Obesity & Lipid Metab Type I)	425054	VCX3B	0.441912	0.451546	0.777321	0.578924
4599	C1 (Obesity & Lipid Metab Type I)	79025	C20orf195	0.260348	0.268859	0.669668	0.498781
4609	C1 (Obesity & Lipid Metab Type I)	4803	NGF	0.289542	0.29834	0.684466	0.509835
4610	C1 (Obesity & Lipid Metab Type I)	2267	FGL1	0.630874	0.640224	0.871633	0.649181
4622	C1 (Obesity & Lipid Metab Type I)	728410	LOC728410	0.386123	0.395569	0.748512	0.557549
4627	C1 (Obesity & Lipid Metab Type I)	9576	SPAG6	0.388322	0.397779	0.749309	0.55809
4631	C1 (Obesity & Lipid Metab Type I)	51121	RPL26L1	0.230354	0.238518	0.643193	0.479074
4633	C1 (Obesity & Lipid Metab Type I)	389075	RESP18	0.944811	0.949163	0.986519	0.734753
4644	C1 (Obesity & Lipid Metab Type I)	2735	GLI1	0.472905	0.48259	0.795968	0.592908
4652	C1 (Obesity & Lipid Metab Type I)	391194	OR2M2	0.618276	0.627691	0.865823	0.644876
4658	C1 (Obesity & Lipid Metab Type I)	80350	LPAL2	0.377125	0.386528	0.743565	0.55384
4670	C1 (Obesity & Lipid Metab Type I)	84651	SPINK7	0.481904	0.491596	0.801195	0.596728
4671	C1 (Obesity & Lipid Metab Type I)	391365	SULT6B1	0.467706	0.477386	0.792623	0.590295
4673	C1 (Obesity & Lipid Metab Type I)	132671	SPATA18	0.396121	0.405611	0.754181	0.561667
4683	C1 (Obesity & Lipid Metab Type I)	388336	SHISA6	0.633873	0.643206	0.873368	0.650451
4686	C1 (Obesity & Lipid Metab Type I)	375323	LHFPL4	0.807838	0.815443	0.941462	0.70121
4688	C1 (Obesity & Lipid Metab Type I)	3083	HGFAC	0.361328	0.370649	0.732004	0.545204
4693	C1 (Obesity & Lipid Metab Type I)	1838	DTNB	0.209158	0.217042	0.621811	0.463085
4702	C1 (Obesity & Lipid Metab Type I)	646113	FLJ43390	0.522895	0.532582	0.820386	0.611018
4704	C1 (Obesity & Lipid Metab Type I)	285888	CNPY1	0.59808	0.607583	0.856934	0.63819
4705	C1 (Obesity & Lipid Metab Type I)	284948	SH2D6	0.424915	0.434506	0.769691	0.573234
4706	C1 (Obesity & Lipid Metab Type I)	150527	LOC150527	0.419516	0.429091	0.767039	0.571293
4707	C1 (Obesity & Lipid Metab Type I)	5972	REN	0.475305	0.484993	0.797125	0.593692
4708	C1 (Obesity & Lipid Metab Type I)	2266	FGG	0.385323	0.394766	0.748021	0.557105
4709	C1 (Obesity & Lipid Metab Type I)	6754	SSTR4	0.494101	0.503799	0.807353	0.601289
4720	C1 (Obesity & Lipid Metab Type I)	8277	TKTL1	0.443911	0.45355	0.778903	0.580127
4725	C1 (Obesity & Lipid Metab Type I)	126410	CYP4F22	0.706459	0.715272	0.903751	0.673099
4737	C1 (Obesity & Lipid Metab Type I)	1288	COL4A6	0.311338	0.320321	0.700194	0.521575
4739	C1 (Obesity & Lipid Metab Type I)	11142	PKIG	0.232753	0.240948	0.645329	0.480698
4748	C1 (Obesity & Lipid Metab Type I)	149461	CLDN19	0.458308	0.467975	0.7882	0.587026
4752	C1 (Obesity & Lipid Metab Type I)	56100	PCDHGB6	0.245751	0.2541	0.657224	0.489523
4758	C1 (Obesity & Lipid Metab Type I)	140886	PABPC5	0.462308	0.47198	0.790772	0.588917
4759	C1 (Obesity & Lipid Metab Type I)	11030	RBPMS	0.261348	0.26987	0.670549	0.499382
4764	C1 (Obesity & Lipid Metab Type I)	90527	DUOXA1	0.472106	0.48179	0.795666	0.592562
4766	C1 (Obesity & Lipid Metab Type I)	51412	ACTL6B	0.0661868	0.0709776	0.457685	0.341313
4770	C1 (Obesity & Lipid Metab Type I)	2173	FABP7	0.725255	0.733891	0.911608	0.678929
4774	C1 (Obesity & Lipid Metab Type I)	7512	XPNPEP2	0.247351	0.255719	0.659098	0.491014
4776	C1 (Obesity & Lipid Metab Type I)	84658	EMR3	0.291542	0.300358	0.686112	0.511002
4777	C1 (Obesity & Lipid Metab Type I)	1010	CDH12	0.381124	0.390547	0.746646	0.556135
4783	C1 (Obesity & Lipid Metab Type I)	10559	SLC35A1	0.212158	0.220084	0.624399	0.46508
4787	C1 (Obesity & Lipid Metab Type I)	440822	PIWIL3	0.878624	0.884904	0.967707	0.720726
4806	C1 (Obesity & Lipid Metab Type I)	140767	NRSN1	0.457908	0.467574	0.788106	0.586932
4809	C1 (Obesity & Lipid Metab Type I)	327657	SERPINA9	0.487502	0.497199	0.804769	0.599341
4811	C1 (Obesity & Lipid Metab Type I)	727924	LOC727924	0.963607	0.967153	0.990564	0.737765
4819	C1 (Obesity & Lipid Metab Type I)	56603	CYP26B1	0.438912	0.448541	0.776045	0.578005
4833	C1 (Obesity & Lipid Metab Type I)	343472	BARHL2	0.588082	0.597623	0.853341	0.635582
4836	C1 (Obesity & Lipid Metab Type I)	353174	ZACN	0.471306	0.480989	0.79484	0.591946
4843	C1 (Obesity & Lipid Metab Type I)	8784	TNFRSF18	0.455709	0.465371	0.786628	0.58588
4844	C1 (Obesity & Lipid Metab Type I)	646813	LOC646813	0.716457	0.725178	0.907606	0.675949
4845	C1 (Obesity & Lipid Metab Type I)	26692	OR2W1	0.953209	0.957224	0.988551	0.736229
4847	C1 (Obesity & Lipid Metab Type I)	81309	OR4C15	0.519496	0.529186	0.818367	0.609561
4848	C1 (Obesity & Lipid Metab Type I)	9038	TAAR5	0.515497	0.525189	0.817084	0.608629
4846	C1 (Obesity & Lipid Metab Type I)	128368	OR10Z1	0.508698	0.518395	0.814163	0.606434
4855	C1 (Obesity & Lipid Metab Type I)	128372	OR6N1	0.513697	0.523391	0.816629	0.608222
4850	C1 (Obesity & Lipid Metab Type I)	386683	KRTAP12-3	0.505699	0.515396	0.812593	0.605287
4851	C1 (Obesity & Lipid Metab Type I)	386684	KRTAP12-4	0.508298	0.517995	0.814163	0.60643
[truncated: 19,023 more rows]
